# Supplementary material for: Modelling Feedback Excitation, Pacemaker Properties and Sensory Switching of Electrically Coupled Brainstem Neurons Controlling Rhythmic Activity
Source: PLoS Comput Biol. 2016 Jan 29;12(1):e1004702. doi: 10.1371/journal.pcbi.1004702 (PMC4732667; doi:10.1371/journal.pcbi.1004702)
Supplement: S1 Paper Simulations — (ZIP) [file pcbi.1004702.s001.zip]

Archive with 111 entries (91 files):
- paper_simulations2/
- paper_simulations2/modelling_common/
- paper_simulations2/modelling_common/src/
- paper_simulations2/modelling_common/src/modelling/
- paper_simulations2/modelling_common/src/modelling/__init__.py
- paper_simulations2/modelling_common/src/modelling/acurrents/
- paper_simulations2/modelling_common/src/modelling/acurrents/__init__.py
- paper_simulations2/modelling_common/src/modelling/acurrents/DAngelo2001.py
- paper_simulations2/modelling_common/src/modelling/acurrents/Hull2010.py
- paper_simulations2/modelling_common/src/modelling/cellmorphologies/
- paper_simulations2/modelling_common/src/modelling/cellmorphologies/__init__.py
- paper_simulations2/modelling_common/src/modelling/cellmorphologies/dinmorphologies.py
- paper_simulations2/modelling_common/src/modelling/ecouplingdata.py
- paper_simulations2/modelling_common/src/modelling/ecouplingnetwork/
- paper_simulations2/modelling_common/src/modelling/ecouplingnetwork/__init__.py
- paper_simulations2/modelling_common/src/modelling/ecouplingnetwork/__init__.py~
- paper_simulations2/modelling_common/src/modelling/rbmodelling2/
- paper_simulations2/modelling_common/src/modelling/rbmodelling2/__init__.py
- paper_simulations2/modelling_common/src/modelling/rbmodelling2/cells/
- paper_simulations2/modelling_common/src/modelling/rbmodelling2/cells/__init__.py
- paper_simulations2/modelling_common/src/modelling/rbmodelling2/cells/dale95.py
- paper_simulations2/modelling_common/src/modelling/rbmodelling2/cells/hull10.py
- paper_simulations2/modelling_common/src/modelling/rbmodelling2/cells/sautois07.py
- paper_simulations2/modelling_common/src/modelling/rbmodelling2/cellsizes.py
- paper_simulations2/modelling_common/src/modelling/rbmodelling2/channels/
- paper_simulations2/modelling_common/src/modelling/rbmodelling2/channels/__init__.py
- paper_simulations2/modelling_common/src/modelling/rbmodelling2/channels/dale95/
- paper_simulations2/modelling_common/src/modelling/rbmodelling2/channels/dale95/__init__.py
- paper_simulations2/modelling_common/src/modelling/rbmodelling2/channels/dale95/rb.py
- paper_simulations2/modelling_common/src/modelling/rbmodelling2/channels/hh52/
- paper_simulations2/modelling_common/src/modelling/rbmodelling2/channels/hh52/__init__.py
- paper_simulations2/modelling_common/src/modelling/rbmodelling2/channels/hh52/hh52.py
- paper_simulations2/modelling_common/src/modelling/rbmodelling2/channels/hull10/
- paper_simulations2/modelling_common/src/modelling/rbmodelling2/channels/hull10/__init__.py
- paper_simulations2/modelling_common/src/modelling/rbmodelling2/channels/hull10/hull10.py
- paper_simulations2/modelling_common/src/modelling/rbmodelling2/channels/hull10dev1/
- paper_simulations2/modelling_common/src/modelling/rbmodelling2/channels/hull10dev1/__init__.py
- paper_simulations2/modelling_common/src/modelling/rbmodelling2/channels/hull10dev1/din.py
- paper_simulations2/modelling_common/src/modelling/rbmodelling2/channels/hull10dev1/rb.py
- paper_simulations2/modelling_common/src/modelling/rbmodelling2/channels/hull10dev1/tIN.py
- paper_simulations2/modelling_common/src/modelling/rbmodelling2/channels/hull12/
- paper_simulations2/modelling_common/src/modelling/rbmodelling2/channels/hull12/__init__.py
- paper_simulations2/modelling_common/src/modelling/rbmodelling2/channels/hull12/din.py
- paper_simulations2/modelling_common/src/modelling/rbmodelling2/channels/hull12/dl.py
- paper_simulations2/modelling_common/src/modelling/rbmodelling2/channels/hull12/rb.py
- paper_simulations2/modelling_common/src/modelling/rbmodelling2/channels/sautois07/
- paper_simulations2/modelling_common/src/modelling/rbmodelling2/channels/sautois07/__init__.py
- paper_simulations2/modelling_common/src/modelling/rbmodelling2/channels/sautois07/ain.py
- paper_simulations2/modelling_common/src/modelling/rbmodelling2/channels/sautois07/cin.py
- paper_simulations2/modelling_common/src/modelling/rbmodelling2/channels/sautois07/din.py
- paper_simulations2/modelling_common/src/modelling/rbmodelling2/channels/sautois07/dla.py
- paper_simulations2/modelling_common/src/modelling/rbmodelling2/channels/sautois07/dlc.py
- paper_simulations2/modelling_common/src/modelling/rbmodelling2/channels/sautois07/mn.py
- paper_simulations2/modelling_common/src/modelling/rbmodelling2/channels/sautois07/rb.py
- paper_simulations2/modelling_common/src/modelling/rbmodelling2/experimentalmeasurements.py
- paper_simulations2/modelling_common/src/modelling/rbmodelling2/modelconstants.py
- paper_simulations2/modelling_common/src/modelling/sensory_pathway/
- paper_simulations2/modelling_common/src/modelling/sensory_pathway/__init__.py
- paper_simulations2/modelling_common/src/modelling/sensory_pathway/cIN_model.py
- paper_simulations2/modelling_common/src/modelling/sensory_pathway/dIN_model.py
- paper_simulations2/modelling_common/src/modelling/sensory_pathway/electrical_coupling.py
- paper_simulations2/modelling_common/src/modelling/sensory_pathway/mhr_spike_times.py
- paper_simulations2/modelling_common/src/modelling/sensory_pathway/old/
- paper_simulations2/modelling_common/src/modelling/sensory_pathway/old/inhibatory_synapse.py
- paper_simulations2/modelling_common/src/modelling/sensory_pathway/old/sNn_model.py
- paper_simulations2/modelling_common/src/modelling/sensory_pathway/old/synapses_onto_tIN.py
- paper_simulations2/modelling_common/src/modelling/sensory_pathway/old/tIN_model.py
- paper_simulations2/modelling_common/src/modelling/sensory_pathway/pathway_constants.py
- paper_simulations2/modelling_common/src/modelling/sensory_pathway/synapses_onto_cINs.py
- paper_simulations2/modelling_common/src/modelling/sensory_pathway/synapses_onto_dIN.py
- paper_simulations2/modelling_common/src/modelling/sensory_pathway/tin_spike_times.py
- paper_simulations2/modelling_common/src/modelling/sensory_pathway/xin_spike_times.py
- paper_simulations2/paper2/
- paper_simulations2/paper2/.gitignore
- paper_simulations2/paper2/build_fig_test.py
- paper_simulations2/paper2/build_figure_03.py
- paper_simulations2/paper2/build_figure_04.py
- paper_simulations2/paper2/build_figure_05.py
- paper_simulations2/paper2/build_figure_06.py
- paper_simulations2/paper2/build_figure_07.py
- paper_simulations2/paper2/build_tIN_model.py
- paper_simulations2/paper2/gen_figure_fig03_c.py
- paper_simulations2/paper2/gen_figure_fig03_d.py
- paper_simulations2/paper2/gen_figure_fig03_e.py
- paper_simulations2/paper2/gen_figure_fig03_fg.py
- paper_simulations2/paper2/gen_figure_fig04.py
- paper_simulations2/paper2/gen_figure_fig05_b.py
- paper_simulations2/paper2/gen_figure_fig05_X.py
- paper_simulations2/paper2/gen_figure_fig06_c.py
- paper_simulations2/paper2/gen_figure_fig06_d.py
- paper_simulations2/paper2/gen_figure_fig06_f.py
- paper_simulations2/paper2/gen_figure_fig06_f_gendata.py
- paper_simulations2/paper2/gen_figure_fig06_f_gendata_2.py
- paper_simulations2/paper2/gen_figure_fig07.py
- paper_simulations2/paper2/gen_figure_fig07_b.py
- paper_simulations2/paper2/matplotlibrc
- paper_simulations2/paper2/mhfigsizes.py
- paper_simulations2/paper2/mhpaperaxis.py
- paper_simulations2/paper2/new_fig_effector_of_ecoupling.py
- paper_simulations2/paper2/parser.out
- paper_simulations2/paper2/plotting_common.py
- paper_simulations2/paper2/run_all.sh
- paper_simulations2/paper2/src_images/
- paper_simulations2/paper2/src_images/raw_fig03_a.svg
- paper_simulations2/paper2/src_images/raw_fig03_b.svg
- paper_simulations2/paper2/src_images/raw_fig05_a.svg
- paper_simulations2/paper2/src_images/raw_fig06_a.svg
- paper_simulations2/paper2/src_images/raw_fig07_z.svg
- paper_simulations2/paper2/src_images/tadpole_drawing.png
- paper_simulations2/paper2/src_images/xi2.svg
- paper_simulations2/README.txt
