# Supplementary material for: Modelling Feedback Excitation, Pacemaker Properties and Sensory Switching of Electrically Coupled Brainstem Neurons Controlling Rhythmic Activity
Source: PLoS Comput Biol. 2016 Jan 29;12(1):e1004702. doi: 10.1371/journal.pcbi.1004702 (PMC4732667; doi:10.1371/journal.pcbi.1004702)
Supplement: S1 Paper Simulations — (ZIP) [file pcbi.1004702.s001.zip › paper_simulations2/modelling_common/src/modelling/__init__.py]

from rbmodelling2 import *
from acurrents import *
from modelling.rbmodelling2.experimentalmeasurements  import CrawfMeasurements
from modelling.rbmodelling2.cellsizes import CellSize

import cellmorphologies
