# Supplementary material for: Modelling Feedback Excitation, Pacemaker Properties and Sensory Switching of Electrically Coupled Brainstem Neurons Controlling Rhythmic Activity
Source: PLoS Comput Biol. 2016 Jan 29;12(1):e1004702. doi: 10.1371/journal.pcbi.1004702 (PMC4732667; doi:10.1371/journal.pcbi.1004702)
Supplement: S1 Paper Simulations — (ZIP) [file pcbi.1004702.s001.zip › paper_simulations2/modelling_common/src/modelling/acurrents/DAngelo2001.py]

""" Model taken from D'Angelo et al. (2001), Bursting and Resonance in Cerebellar Granular Cells J.Neuroscience"""


from morphforge.stdimports import *
from morphforgecontrib.stdimports import *
from modelling.rbmodelling2.modelconstants import Model, ChlType


def getDAngeloKAChannels(env):


    ka_state_vars = {
                   "m":{
                         "alpha":[ 14.67,0,1,9.17,-23.32 ],
                         "beta": [ 2.98,0.0,0.0,18.28,19.47 ] },
                   "h":{
                        "alpha":[ 0.33, 0.0, 1.0, 111.33, 12.84],
                        "beta" :[ 0.31, 0.0, 1.0, 49.95,-8.9 ]
                        }
                    }

    kaChannels = env.Channel(
                            StdChlAlphaBeta,
                             ion="ka",
                            equation="m*m*m*h",
                            conductance=qty("8.0:mS/cm2"),
                            reversalpotential=qty("-81.5:mV"),
                            statevars=ka_state_vars,
                            name = 'MECHID_DANGELOKACHLS'
                            )

    return kaChannels


ChannelLibrary.register_channel(modelsrc = Model.DAngelo01, celltype=None, channeltype= ChlType.Ka, chl_functor=getDAngeloKAChannels )

#
