# Supplementary material for: Modelling Feedback Excitation, Pacemaker Properties and Sensory Switching of Electrically Coupled Brainstem Neurons Controlling Rhythmic Activity
Source: PLoS Comput Biol. 2016 Jan 29;12(1):e1004702. doi: 10.1371/journal.pcbi.1004702 (PMC4732667; doi:10.1371/journal.pcbi.1004702)
Supplement: S1 Paper Simulations — (ZIP) [file pcbi.1004702.s001.zip › paper_simulations2/modelling_common/src/modelling/acurrents/Hull2010.py]

"""  MIke adapted channel from D'Angelo 2011 """

from morphforge.stdimports import *
#from morphforgecontrib.util import get_voltageclamp_soma_current_trace
from modelling.rbmodelling2.modelconstants import Model, ChlType
from morphforgecontrib.simulation.channels.hh_style.core.mmalphabeta import StdChlAlphaBeta


def getHullKAChannels(env):

    mTCMult = 5.0
    hTCMult = 20.0

    ka_state_vars = {
                   "m":{
                         "alpha":[mTCMult * 0.62,0,1,19.17,-23.32 ],
                         "beta": [mTCMult * 0.126,0.0,0.0,28.8,19.47 ] },
                   "h":{
                        "alpha":[hTCMult * 0.028, 0.0, 1.0, 121, 12.84],
                        "beta" :[hTCMult * 0.026, 0.0, 1.0, 59.95,-8.9 ]
                        }
                    }


    kaChannels = env.Channel(
                            StdChlAlphaBeta,
                           ion="ka",
                            equation="m*m*m*h",
                            conductance=qty("80.0:mS/cm2"),
                            reversalpotential=qty("-81.5:mV"),
                            statevars=ka_state_vars,
                            name = 'MECHID_HullKaChls'
                            )
    #assert False
    return kaChannels


ChannelLibrary.register_channel(modelsrc = Model.Hull10, celltype=None, channeltype= ChlType.Ka, chl_functor=getHullKAChannels )

#
