# Supplementary material for: Modelling Feedback Excitation, Pacemaker Properties and Sensory Switching of Electrically Coupled Brainstem Neurons Controlling Rhythmic Activity
Source: PLoS Comput Biol. 2016 Jan 29;12(1):e1004702. doi: 10.1371/journal.pcbi.1004702 (PMC4732667; doi:10.1371/journal.pcbi.1004702)
Supplement: S1 Paper Simulations — (ZIP) [file pcbi.1004702.s001.zip › paper_simulations2/modelling_common/src/modelling/cellmorphologies/dinmorphologies.py]

#!/usr/bin/python
# -*- coding: utf-8 -*-

# ---------------------------------------------------------------------
# Copyright (c) 2012 Michael Hull.
# All rights reserved.
#
# Redistribution and use in source and binary forms, with or without
# modification, are permitted provided that the following conditions
# are met:
#
#  - Redistributions of source code must retain the above copyright
#    notice, this list of conditions and the following disclaimer.
#  - Redistributions in binary form must reproduce the above copyright
#    notice, this list of conditions and the following disclaimer in
#    the documentation and/or other materials provided with the
#    distribution.
#
# THIS SOFTWARE IS PROVIDED BY THE COPYRIGHT HOLDERS AND CONTRIBUTORS
# "AS IS" AND ANY EXPRESS OR IMPLIED WARRANTIES, INCLUDING, BUT NOT
# LIMITED TO, THE IMPLIED WARRANTIES OF MERCHANTABILITY AND FITNESS FOR
# A PARTICULAR PURPOSE ARE DISCLAIMED. IN NO EVENT SHALL THE COPYRIGHT
# HOLDER OR CONTRIBUTORS BE LIABLE FOR ANY DIRECT, INDIRECT, INCIDENTAL,
# SPECIAL, EXEMPLARY, OR CONSEQUENTIAL DAMAGES (INCLUDING, BUT NOT
# LIMITED TO, PROCUREMENT OF SUBSTITUTE GOODS OR SERVICES; LOSS OF USE,
# DATA, OR PROFITS; OR BUSINESS INTERRUPTION) HOWEVER CAUSED AND ON ANY
# THEORY OF LIABILITY, WHETHER IN CONTRACT, STRICT LIABILITY, OR TORT
# (INCLUDING NEGLIGENCE OR OTHERWISE) ARISING IN ANY WAY OUT OF THE USE
#  OF THIS SOFTWARE, EVEN IF ADVISED OF THE POSSIBILITY OF SUCH DAMAGE.
# ----------------------------------------------------------------------


from morphforge.componentlibraries.morphologylibrary import MorphologyLibrary
from modelling.rbmodelling2.modelconstants import CellType
from modelling.rbmodelling2.modelconstants import Model
#from morphforge.morphology.importer import MorphologyImporter
from morphforge.morphology.core import MorphologyTree
from morphforgecontrib.stdimports import MorphologyTranslator


def getDINMorphology( axonDiam=None, axonLength=None, offset=None):

    if axonDiam is None:
        axonDiam = 0.4
    if axonLength is None:
        axonLength = 1900

    axonbody1_length = 400
    ais_length = 70
    ais_spacer = 20

    mDict  = {'root': { 'length': 17.5, 'diam': 17.5, 'id':'soma', 'region':'soma', 'sections':
                           [
                            {'absangle': 0, 'length': 1, 'diam': 0.75, 'region':'soma','sections':
                            [
                                {'diam': axonDiam, 'absangle': 0, 'length': 10, 'region':'axonhillock', 'id':'axonhillock', 'sections':
                                [
                                    {'diam': axonDiam, 'absangle': 0, 'length': ais_spacer,'region':'axonhillock','id':'initial_segment_spacer', 'sections':[
                                        {'diam': axonDiam, 'absangle': 0, 'length': ais_length,'region':'initial_segment','id':'id_initial_segment', 'sections':[
                                      {'diam': axonDiam, 'absangle': 0, 'length': axonbody1_length,'region':'axon','id':'axonbody1', 'sections':[
                                        {'diam': axonDiam, 'absangle': 0, 'length': axonLength-axonbody1_length-ais_length,'region':'axon','id':'axonbody2', 'sections':
                                        [ {'diam': axonDiam , 'absangle': 0, 'length': 100, 'region':'axon', 'id':'axontip' }]
                                     },]
                                     }
                                     ]
                                }
                                ]
                                }
                                ]
                                }
                              ]
                              }
                            ]
                }
        }
    morphology = MorphologyTree.fromDictionary(mDict)
    if offset is not None:
        morphology = MorphologyTranslator.translate(morphology, offset=offset)
    return morphology


MorphologyLibrary.register_morphology(modelsrc=Model.Hull12SWithAxon, celltype=CellType.dIN, morph_functor=getDINMorphology)
