# Supplementary material for: Modelling Feedback Excitation, Pacemaker Properties and Sensory Switching of Electrically Coupled Brainstem Neurons Controlling Rhythmic Activity
Source: PLoS Comput Biol. 2016 Jan 29;12(1):e1004702. doi: 10.1371/journal.pcbi.1004702 (PMC4732667; doi:10.1371/journal.pcbi.1004702)
Supplement: S1 Paper Simulations — (ZIP) [file pcbi.1004702.s001.zip › paper_simulations2/modelling_common/src/modelling/ecouplingdata.py]

import numpy as np


def getCouplingData():
  data = (
  (5.0421445627  ,  59    ),
  (6.7416064915  ,  90    ),
  (6.7218350563  ,  64    ),
  (7.6649619859  ,  90    ),
  (11.2125060536 ,   64   ),
  (8.1601966829  ,  26    ),
  (3.5218481326  ,  51    ),
  (7.1349912476  ,  102   ),
  (5.8076000955  ,  64    ),
  (9.5650723179  ,  38    ),
  (9.766532642   , 26     ),
  (6.1931578573  ,  115   ),
  (6.5607086352  ,  64    ),
  (2.7993899404  ,  90    ),
  (11.637392662  ,  102   ),
  (7.550264999   , 102    ),
  (8.1160177718  ,  51    ),
  (8.5737147614  ,  141   ),
  (4.3483833607  ,  166   ),
  (2.875 ,   115          ),
  (8.667429255   , 13     ),
  (5.2895970702  ,  87    ),
  (13.2544916354 ,   58   ),
  (5.9400093235  ,  26    ),
  (10.995326744  ,  27    ),
  (16.7034501664 ,   41   ),
  (6.818745541   , 189    ),
  (17.6982041455 ,   56   ),
  (8.671045817   , 23     ),
  (11.6012606517 ,   20   ),
  (8.7559753041  ,  8     ),
  (0,    166),
  (0,    77),
  (0,    115),
  )

  return np.array( [ (b,a) for (a,b) in data] )
