# Supplementary material for: Modelling Feedback Excitation, Pacemaker Properties and Sensory Switching of Electrically Coupled Brainstem Neurons Controlling Rhythmic Activity
Source: PLoS Comput Biol. 2016 Jan 29;12(1):e1004702. doi: 10.1371/journal.pcbi.1004702 (PMC4732667; doi:10.1371/journal.pcbi.1004702)
Supplement: S1 Paper Simulations — (ZIP) [file pcbi.1004702.s001.zip › paper_simulations2/modelling_common/src/modelling/ecouplingnetwork/__init__.py]

#!/usr/bin/python
# -*- coding: utf-8 -*-

import numpy as np
import pylab
import math

from morphforge.stdimports import qty
from morphforge.stdimports import MorphologyLibrary, ChannelLibrary
from morphforgecontrib.stdimports import *
from morphforge.simulation.neuron.core.neuronsimulationenvironment import NEURONEnvironment
from morphforge.simulation.base.core.cell import Cell
#from signalanalysis.stdimports import *
from modelling.rbmodelling2.modelconstants import Model, ChlType, CellType
from modelling.ecouplingdata import getCouplingData

import random
from morphforge.simulation.base.biophysics.passiveproperties import PassiveProperty
from morphforge.simulation.base.segmentation.cellsegmenter import CellSegmenter_MaxCompartmentLength

def build_coupling_coefficient_plot_axis(include_expt_regressor=True):
    fig = pylab.figure()
    ax = fig.add_subplot(1,1,1)

    exptData = getCouplingData()
    ax.plot( exptData[:,0], exptData[:,1], 'rx', label='experimental' )

    if include_expt_regressor:
        d = np.linspace(0,300)
        bestFit = -0.0406*d + 10.5917
        ax.plot(d, bestFit, 'k--', label='Best fit regressor to expt-data')

    ax.set_xlim( (0,250) )
    ax.set_ylim( (-1,50) )
    ax.set_xlabel('Distance between soma (um)')
    ax.set_ylabel('Coupling Coefficient')
    ax.legend()
    return ax


def createDINLessLeakInAxon(sim, name, pos,  axonDiam, proportionOfGmInAxon,resistivity=None, max_segment_length=5,   ):

    


    if resistivity is None:
        resistivity = 80 * units.ohmcm 
    if isinstance(resistivity, (float,int)):
        resistivity = float(resistivity) * units.ohmcm 


    # Create and translate the morphology:
    morphology = MorphologyLibrary.get_morphology(modelsrc=Model.Hull12SWithAxon, celltype=CellType.dIN, axonDiam = axonDiam, axonLength=1000, offset=pos)

    # Create the Cell:
    cell = sim.create_cell( name=name, morphology= morphology, segmenter=CellSegmenter_MaxCompartmentLength(max_segment_length=max_segment_length) )

    # Passive axial resistance
    cell.set_passive( PassiveProperty.AxialResistance, resistivity )

    # Add leak channels:
    leakMech = ChannelLibrary.get_channel(modelsrc=Model.Hull12, celltype=CellType.dIN, channeltype= ChlType.Lk, env=cell.simulation.environment)

    lk_scale=0.4
    cell.apply_channel( channel=leakMech, parameter_multipliers={'gScale': lk_scale} )
    cell.apply_channel( channel=leakMech, where='axon', parameter_multipliers={'gLk': proportionOfGmInAxon*lk_scale})

    return cell


class dINRowNew(object):
    def __init__(self, sim, nCells, cellSpacing, resistivity, max_segment_length,  axonDiam=None ,proportionOfGmInAxon=1.0 ):
        self.sim = sim

        self.nCells = nCells
        self.cellSpacing = cellSpacing

        self.resistivity = resistivity
        self.axonDiam = axonDiam


        self.cells = None
        self.ccRecordDistanceMap = None


        self.couplingCoefficients = None
        self.max_segment_length = max_segment_length

        self.proportionOfGmInAxon = proportionOfGmInAxon


    def run(self):
        self.BuildCellRow()
        self.BuildGapJunctions()
        self.SetupCouplingCoefficient()
        self.res = self.sim.run()
        self.calcCouplingCoefficient()


    def BuildCellRow(self):

        self.cells = [ createDINLessLeakInAxon(self.sim,name="dIN%d" %i, pos=(0,self.cellSpacing*i,i), resistivity = self.resistivity, axonDiam = self.axonDiam, max_segment_length=self.max_segment_length, proportionOfGmInAxon=self.proportionOfGmInAxon) for i in range(self.nCells) ]
        self.cellSomas = [ cell.get_location("soma") for cell in self.cells]

    def BuildGapJunctions(self):
        assert False

    def getSSDCouplingError(self):
        dist  = self.couplingCoefficients[:,0]
        coupling  = self.couplingCoefficients[:,1]
        predCoupling = dist * -0.03 + 10.3
        couplingError = coupling-predCoupling
        ssdDist = np.dot( couplingError,couplingError )
        return ssdDist


    def SetupCouplingCoefficient( self ):

        #srcCellIndex = 10

        srcCellIndex = self.srcCellIndex #= 0

        self.sim.create_currentclamp( name="Stim1", amp="-50:pA", dur=qty("100:ms"), delay=qty("100:ms"), cell_location= self.cells[srcCellIndex].get_location("soma") )
        self.sim.record( self.cells[srcCellIndex],  what=Cell.Recordables.MembraneVoltage, cell_location = self.cells[srcCellIndex].get_location("soma"), name="VPre", description="Some Voltage Pre")


        self.ccRecordDistanceMap = {}
        for postCellInd in range( self.nCells ):

            if postCellInd == srcCellIndex : continue
            name = "VPost%d" %postCellInd
            #self.sim.add_recordable( self.cells[postCellInd].get_recordable( what=Cell.Recordables.MembraneVoltage, cell_location = self.cells[postCellInd].get_location("soma"), name=name, description="Some Voltage Post") )
            self.sim.record( self.cells[postCellInd], what=Cell.Recordables.MembraneVoltage, cell_location = self.cells[postCellInd].get_location("soma"), name=name, description="Some Voltage Post")
            self.ccRecordDistanceMap[name] = self.cellSpacing * math.fabs( srcCellIndex - postCellInd )


    def calcCouplingCoefficient( self  ):

        trPre = self.res.get_trace("VPre")


        couplingCoefficients = []
        for  trNamePost,dist  in self.ccRecordDistanceMap.iteritems():

            trPost = self.res.get_trace(trNamePost)

            restV = trPre.window(time_window=(qty('90:ms'), qty('100:ms'))).mean()
            preV = trPre.window(time_window=(qty('150:ms'), qty('170:ms'))).mean()
            postV = trPost.window(time_window=(qty('150:ms'), qty('170:ms'))).mean()

            deltaPre = preV - restV
            deltaPost = postV - restV

            couplingCoeff = deltaPost/deltaPre * 100.
            couplingCoefficients.append( (dist,couplingCoeff) )

        self.couplingCoefficients = np.array( couplingCoefficients )


class dINRow(object):
    def __init__(self, nCells, srcCellIndex=None, sim= None, proportionOfGmInAxon=1.0, resistivity=None, axonDiam=None ):


        if sim:
            self.sim = sim
        else:
            env = NEURONEnvironment()
            self.sim = env.Simulation( tstop=qty("200:ms"), dt=qty("0.1:ms"),  cvode=False  )


        self.nCells = nCells

        self.cells = None
        self.ccRecordDistanceMap = None


        self.couplingCoefficients = None
        self.srcCellIndex = srcCellIndex if srcCellIndex is not None else random.randint(5,25)
        self.gapJunctions = None
        self.proportionOfGmInAxon = proportionOfGmInAxon
        self.resistivity=resistivity
        self.axonDiam = axonDiam

        self.cellSpacing=10.


    def run(self):

        # Build the cells:
        #neuron_functor=functools.partial(createDINLessLeakInAxon, proportionOfGmInAxon=self.proportionOfGmInAxon,axial_resistance=self.resistivity, axonDiam=self.axonDiam, pos=(0,self.cellSpacing*i,i) )
        #self.cells = NeuronPopulation(sim=self.sim, n=self.nCells, neuron_functor=neuron_functor  )
        self.cells = [ createDINLessLeakInAxon(self.sim,name="dIN%d" %i, pos=(0,self.cellSpacing*i,i), resistivity = self.resistivity, axonDiam = self.axonDiam,proportionOfGmInAxon=self.proportionOfGmInAxon) for i in range(self.nCells) ]
        self.cellSomas = [ cell.get_location("soma") for cell in self.cells]


        #max_segment_length=self.max_segment_length,


        self.BuildGapJunctions()
        self.SetupCouplingCoefficient()

        self.res = self.sim.run()


        self.calcCouplingCoefficient()


    def BuildGapJunctions(self):
        assert False


    def SetupCouplingCoefficient( self  ):

        srcCellIndex = self.srcCellIndex

        self.sim.create_currentclamp( name="Stim1", amp="-50:pA", dur=qty("100:ms"), delay=qty("100:ms"), cell_location= self.cells[srcCellIndex].get_location("soma") )
        self.sim.record( self.cells[srcCellIndex], what=Cell.Recordables.MembraneVoltage, cell_location = self.cells[srcCellIndex].get_location("soma"), name="VPre", description="Some Voltage Pre")


        self.ccRecordDistanceMap = {}
        for postCellInd in range( self.nCells ):

            if postCellInd == srcCellIndex :
                continue
            name = "VPost%d" %postCellInd
            self.sim.record( self.cells[postCellInd], what=Cell.Recordables.MembraneVoltage, cell_location = self.cells[postCellInd].get_location("soma"), name=name, description="Some Voltage Post")
            self.ccRecordDistanceMap[name] = self.cellSpacing * math.fabs( srcCellIndex - postCellInd )


    def calcCouplingCoefficient( self  ):

        trs = []


        trPre = self.res.get_trace("VPre")
        trs.append(trPre)

        couplingCoefficients = []
        for trNamePost,dist in self.ccRecordDistanceMap.iteritems():

            trPost = self.res.get_trace(trNamePost)

            restV = trPre.window( time_window=(qty("90:ms"), qty("100:ms") ) ).mean()
            preV =  trPre.window( time_window=(qty("150:ms"), qty("170:ms") ) ).mean()
            postV = trPost.window( time_window=(qty("150:ms"), qty("170:ms") ) ).mean()

            deltaPre = preV - restV
            deltaPost = postV - restV

            couplingCoeff = deltaPost/deltaPre * 100.
            couplingCoefficients.append( (dist,couplingCoeff) )

            trs.append(trPost)

        self.couplingCoefficients = np.array( couplingCoefficients )


    def PlotLayout(self, axon_length=600):
        assert self.gapJunctions is not None

        f = pylab.figure( figsize=(5,4  ) )
        ax = f.add_subplot(111)
        for i in range(self.nCells):
            ax.plot([i * self.cellSpacing], [i], 'o', color='brown', markersize=7)
            #ax.plot( [i*self.cellSpacing,i*self.cellSpacing+ axon_length ], [i,i], '-', color='brown', linewidth=2  )
            ax.plot( [i*self.cellSpacing,400 ], [i,i], '-', color='brown', linewidth=2  )

        # Plot the connectivity:
        for ((i, dI), (j, dJ)) in self.gapJunctions:
            print i, dI
            print j, dJ
            ax.plot([i * self.cellSpacing + dI, j * self.cellSpacing
                    + dJ], [i, j], 'o', color='blue', markersize=4.5)

        ax.set_xlabel('Rostral-Caudal Position (um)')
        ax.set_ylabel('Neuron Index')
        ax.set_title('N-GapJunctions: %d' % len(self.gapJunctions) )


class ProgressFile(object):
    def __init__(self, filename, nEntries):
        self.filename = filename
        self.nEntries = nEntries
        self.cnt = 0

        # Initialise blank file:
        open(self.filename,'w').close()


    def WriteProgress(self, s ):
        f = open(self.filename,'a')
        f.write('%d/%d - %s\n'%(self.cnt, self.nEntries, s))
        f.close()

        self.cnt += 1
