# Supplementary material for: Modelling Feedback Excitation, Pacemaker Properties and Sensory Switching of Electrically Coupled Brainstem Neurons Controlling Rhythmic Activity
Source: PLoS Comput Biol. 2016 Jan 29;12(1):e1004702. doi: 10.1371/journal.pcbi.1004702 (PMC4732667; doi:10.1371/journal.pcbi.1004702)
Supplement: S1 Paper Simulations — (ZIP) [file pcbi.1004702.s001.zip › paper_simulations2/modelling_common/src/modelling/rbmodelling2/__init__.py]

from channels import *
from cells import *

#from channellibrary import ChannelLibrary
from modelconstants import CellType, ChlType, Model
#from celllibrary import CellLibrary
