# Supplementary material for: Modelling Feedback Excitation, Pacemaker Properties and Sensory Switching of Electrically Coupled Brainstem Neurons Controlling Rhythmic Activity
Source: PLoS Comput Biol. 2016 Jan 29;12(1):e1004702. doi: 10.1371/journal.pcbi.1004702 (PMC4732667; doi:10.1371/journal.pcbi.1004702)
Supplement: S1 Paper Simulations — (ZIP) [file pcbi.1004702.s001.zip › paper_simulations2/modelling_common/src/modelling/rbmodelling2/cells/hull10.py]

from morphforge.stdimports import *
from modelling.rbmodelling2 import *
from modelling.rbmodelling2.modelconstants import CellType, Model, ChlType


class RBBuilder(CellBuilder):


    def get_cell_type(self):
        return CellType.RB

    def get_model(self):
        return Model.Hull10

    def get_name_prefix(self):
        return "Hull10RBCELL"

    def __call__(self, sim ):

        cell = sim.create_cell(
                                name=self.get_name(),
                                morphology=MorphologyBuilder.get_single_section_soma(area=qty("590:um2"))
                                )

        channeltypes = [ ChlType.Ca, ChlType.Kf, ChlType.Ks, ChlType.Lk, ChlType.Na ]
        for chltype in channeltypes:

            cell.apply_channel( channel =  ChannelLibrary.get_channel(modelsrc=self.get_model(), celltype=self.get_cell_type(), channeltype=chltype, env=sim.environment),)

        return cell


class DINBuilder(CellBuilder):


    def get_cell_type(self):
        return CellType.dIN

    def get_model(self):
        return Model.Hull10

    def get_name_prefix(self):
        return "Hull10dINCELL"

    def __call__(self, sim ):

        cell = sim.create_cell(
                                name=self.get_name(),
                                morphology=MorphologyBuilder.get_single_section_soma(area=qty("962:um2"))
                                )

        modelsrc=Model.Sautois07
        celltype=CellType.dIN


        scaling = 400./ 962.
        #channeltypes = [ ChlType.Ca, ChlType.Kf, ChlType.Ks, ChlType.Lk, ChlType.Na ]
        channeltypes = [ ChlType.Kf, ChlType.Ks, ChlType.Lk, ChlType.Na ]

        for chltype in channeltypes:

            cell.apply_channel(
                                channel =  ChannelLibrary.get_channel(modelsrc=modelsrc, celltype=celltype, channeltype=chltype, env=sim.environment),
                                parameter_multipliers = {'gScale' : scaling}

                                                     )

        return cell


CellLibrary.register_cell(  cell_builder=RBBuilder() )
CellLibrary.register_cell(  cell_builder=DINBuilder() )
