# Supplementary material for: Modelling Feedback Excitation, Pacemaker Properties and Sensory Switching of Electrically Coupled Brainstem Neurons Controlling Rhythmic Activity
Source: PLoS Comput Biol. 2016 Jan 29;12(1):e1004702. doi: 10.1371/journal.pcbi.1004702 (PMC4732667; doi:10.1371/journal.pcbi.1004702)
Supplement: S1 Paper Simulations — (ZIP) [file pcbi.1004702.s001.zip › paper_simulations2/modelling_common/src/modelling/rbmodelling2/cells/sautois07.py]

from morphforge.stdimports import *
from modelling.rbmodelling2 import *

from modelling.rbmodelling2.modelconstants import CellType, Model,ChlType
from modelling.rbmodelling2.experimentalmeasurements import Sautois07Parameters


class SautoisDINBuilder(CellBuilder):

    def get_cell_type(self):
        return CellType.dIN

    def get_model(self):
        return Model.Sautois07

    def get_name_prefix(self):
        return "SAUTOIS07DINCELL"

    def __call__(self, sim, name=None,cell_tags=[] ):

        morph = MorphologyBuilder.get_single_section_soma(area=Sautois07Parameters.CellArea)
        print 'Creating Sautous dIN. Area:',Sautois07Parameters.CellArea
        name = name or self.get_name()
        cell = sim.create_cell(name=name, morphology=morph )

        channeltypes = [ ChlType.Kf, ChlType.Ks, ChlType.Lk, ChlType.Na ]
        for chltype in channeltypes:
            cell.apply_channel( channel =  ChannelLibrary.get_channel(modelsrc=self.get_model(), celltype=self.get_cell_type(), channeltype=chltype, env=sim.environment), )

        return cell


CellLibrary.register_cell(  cell_builder=SautoisDINBuilder() )


class SautoisCINBuilder(CellBuilder):

    def get_cell_type(self):
        return CellType.cIN

    def get_model(self):
        return Model.Sautois07

    def get_name_prefix(self):
        return "SAUTOIS07CINCELL"

    def __call__(self, sim, name, cell_tags=[] ):

        morph = MorphologyBuilder.get_single_section_soma(area=Sautois07Parameters.CellArea)

        name = name or self.get_name()
        cell = sim.create_cell(name=name, morphology=morph )


        #cell = sim.create_cell(name=self.get_name(), morphology=morph )
        cell.chls = {}
        channeltypes = [ ChlType.Kf, ChlType.Ks, ChlType.Lk, ChlType.Na ]
        for chltype in channeltypes:
            cell.apply_channel( channel =  ChannelLibrary.get_channel(modelsrc=self.get_model(), celltype=self.get_cell_type(), channeltype=chltype, env=sim.environment), )
        return cell


CellLibrary.register_cell(  cell_builder=SautoisCINBuilder() )


class SautoisAINBuilder(CellBuilder):

    def get_cell_type(self):
        return CellType.aIN

    def get_model(self):
        return Model.Sautois07

    def get_name_prefix(self):
        return "SAUTOIS07AINCELL"

    def __call__(self, sim,name, cell_tags=None, ):

        morph = MorphologyBuilder.get_single_section_soma(area=Sautois07Parameters.CellArea)
        name = name or self.get_name()
        cell = sim.create_cell(name=name, morphology=morph )

        cell.set_passive(PassiveProperty.SpecificCapacitance, value=qty("0.25:uF/cm2"))
        cell.chls = {}
        channeltypes = [ ChlType.Kf, ChlType.Ks, ChlType.Lk, ChlType.Na ]
        for chltype in channeltypes:
            cell.apply_channel( channel =  ChannelLibrary.get_channel(modelsrc=self.get_model(), celltype=self.get_cell_type(), channeltype=chltype, env=sim.environment),)
        return cell

CellLibrary.register_cell(  cell_builder=SautoisAINBuilder() )


class SautoisDINBuilderNoPotassium(CellBuilder):

    def get_cell_type(self):
        return CellType.dIN

    def get_model(self):
        return "SAUTOIS_NoPotassium"

    def get_name_prefix(self):
        return "SAUTOIS07DINCELLNOPOATSIUM"

    def __call__(self, sim ):

        # Calculate the area. We base this on barts capacitance;
        # which is 4pF
        area = Sautois07Parameters.CellArea
        cell = sim.create_cell(name=self.get_name(),
                                 morphology=MorphologyBuilder.get_single_section_soma(area=area)
                                )


        channeltypes = [ ChlType.Lk, ChlType.Na ]
        for chltype in channeltypes:
            cell.apply_channel( channel= ChannelLibrary.get_channel(modelsrc=Model.Sautois07, celltype=self.get_cell_type(), channeltype=chltype, env=sim.environment ) )

        return cell
        
CellLibrary.register_cell(  cell_builder=SautoisDINBuilderNoPotassium() )


class SautoisDINBuilderSlowPotassium(CellBuilder):


    def get_cell_type(self):
        return CellType.dIN

    def get_model(self):
        return "SAUTOIS_NoSlowPotassium"

    def get_name_prefix(self):
        return "SAUTOIS07DINCELLNOSLOWPOATASSIUM"

    def __call__(self, sim ):

        # Calculate the area. We base this on barts capacitance;
        # which is 4pF
        area = Sautois07Parameters.CellArea
        cell = sim.create_cell(
                                name=self.get_name(),
                                morphology=MorphologyBuilder.get_single_section_soma(area=area)
                                )


        channeltypes = [ ChlType.Lk, ChlType.Na, ChlType.Kf ]
        for chltype in channeltypes:
            cell.apply_channel(
                                       channel= ChannelLibrary.get_channel(modelsrc=Model.Sautois07, celltype=self.get_cell_type(), channeltype=chltype, env=sim.environment )
                                       )

        return cell

CellLibrary.register_cell(  cell_builder=SautoisDINBuilderSlowPotassium() )


class SautoisDINBuilderNoFastPotassium(CellBuilder):


    def get_cell_type(self):
        return CellType.dIN

    def get_model(self):
        return "SAUTOIS_NoFastPotassium"

    def get_name_prefix(self):
        return "SAUTOIS07DINCELLNoFastPotassium"

    def __call__(self, sim ):

        # Calculate the area. We base this on barts capacitance;
        # which is 4pF
        area = Sautois07Parameters.CellArea
        cell = sim.create_cell(
                                name=self.get_name(),
                                morphology=MorphologyBuilder.get_single_section_soma(area=area)
                                )


        channeltypes = [ ChlType.Lk, ChlType.Na, ChlType.Ks ]
        for chltype in channeltypes:
            cell.apply_channel( channel= ChannelLibrary.get_channel(modelsrc=Model.Sautois07, celltype=self.get_cell_type(), channeltype=chltype, env=sim.environment ))

        return cell


CellLibrary.register_cell(  cell_builder=SautoisDINBuilderNoFastPotassium() )
