# Supplementary material for: Modelling Feedback Excitation, Pacemaker Properties and Sensory Switching of Electrically Coupled Brainstem Neurons Controlling Rhythmic Activity
Source: PLoS Comput Biol. 2016 Jan 29;12(1):e1004702. doi: 10.1371/journal.pcbi.1004702 (PMC4732667; doi:10.1371/journal.pcbi.1004702)
Supplement: S1 Paper Simulations — (ZIP) [file pcbi.1004702.s001.zip › paper_simulations2/modelling_common/src/modelling/rbmodelling2/channels/dale95/rb.py]

from morphforge.stdimports import *

from modelling.rbmodelling2.modelconstants import ChlType, Model, CellType
from morphforgecontrib.simulation.channels.hh_style.core.mmalphabetabeta import StdChlAlphaBetaBeta
from morphforgecontrib.simulation.channels.hh_style.core.mmleak import StdChlLeak
from morphforgecontrib.simulation.channels.hh_style.core.mmalphabeta import StdChlAlphaBeta
from morphforge.componentlibraries.channellibrary import cached_functor


@cached_functor
def getCaChannels(env):
    assert False
    
    ca_state_vars = { "m": {"alpha": [4.05,0.0,1.0,-15.32,-13.57], "beta1": [0.093 * 10.63, 0.093,-1,10.63, 1], "beta2":[1.28,0,1,5.39,12.11] } }
    caChannels = env.Channel(
                            StdChlCalciumAlphaBetaBeta,
                            name="CaChl", ion="ca",
                            equation="m*m",
                            permeability = qty("1.425:cm/s") * 0.1 * 0.15,
                            intracellular_concentration = 100 * units.nanomolar,
                            extracellular_concentration = 10 * units.micromolar,
                            temperature = qty("300:K"),
                            beta2threshold = qty("-25:mV"),
                            statevars=ca_state_vars
                            )
    return caChannels


@cached_functor
def getKfChannels(env):
    #assert False
    # K-Fast;
    kf_state_vars = { "kf":{"alpha": [3.1,0,1,-29.5,-23.3], "beta1": [ 0.1,0.0, 0.0,11.67,24.96], "beta2": [ 0.44,0.0,1,6.96,16.19]  } }
    kFastChannels = env.Channel(
                            StdChlAlphaBetaBeta,
                            name="Dale95KFastChl", ion="kf",
                            equation="kf*kf*kf*kf",
                            conductance=qty("1.0:mS/cm2")  ,
                            reversalpotential=qty("-81.5:mV"),
                            statevars=kf_state_vars,
                            beta2threshold=qty("-45:mV"),
                            
                            )
    return kFastChannels


@cached_functor
def getKsChannels(env):


    ks_state_vars = { "ks":
                    {"alpha": [ 0.16,           0.0,        1,      -4.69,  -7.74],
                     "beta1": [ -3.63*0.0012,   0.0012,     -1,   -3.63,    -2.41],
                     "beta2": [ 0.04 ,          0,          1,     -16.07,  6.1]  }
                    }

    # THERE IS A MISTAKE IN NICK DALES MODEL. INGNORE BETA 1
    ks_state_vars = { "ks":
                    {"alpha": [ 0.16,           0.0,        1,      -4.69,  -7.74],
                     "beta1": [ 0.04 ,          0,          1,     -16.07,  6.1],
                     "beta2": [ 0.04 ,          0,          1,     -16.07,  6.1]  }
                    }


    kSlowChannels = env.Channel(
                            StdChlAlphaBetaBeta,
                            name="Dale95KSlowChl", ion="ks",
                            equation="ks",
                            conductance=qty("1.0:mS/cm2") ,
                            reversalpotential=qty("-81.5:mV"),
                            statevars=ks_state_vars,
                            beta2threshold=qty("-30:mV"),
                            
                            )
    return kSlowChannels


@cached_functor
def getLkChannels(env):
    #assert False
    lk_chl = env.Channel(
                         StdChlLeak,
                         conductance=qty("0.5:mS/cm2"),
                         reversalpotential=qty("-70:mV"),
                         name="DALE95RBLeakChannels"
                        )
    return lk_chl


@cached_functor
def get_naChannels(env):

    mVOffset = 0
    hVOffset = 0
    na_state_vars = { "m": {
                          "alpha":[8.67, 0, 1.0, -1.01+mVOffset, -12.56],
                          "beta": [3.82, 0, 1,    9.01+mVOffset, 9.69   ]},
                    "h": {
                            "alpha":[0.08, 0, 0, 38.88+hVOffset , 26.0] ,
                            "beta": [4.08, 0, 1, -5.09+hVOffset, -10.21]}
                    }

    na_chl = env.Channel(
                            StdChlAlphaBeta,
                            name="Dale95NaChl", ion="na",
                            equation="m*m*m*h",
                            conductance=qty("10:mS/cm2"),
                            reversalpotential=qty("50.0:mV"),
                            statevars=na_state_vars,
                            
                            )
    return na_chl


ChannelLibrary.register_channel(modelsrc = Model.Dale95, celltype=CellType.RB, channeltype= ChlType.Ca, chl_functor=getCaChannels )
ChannelLibrary.register_channel(modelsrc = Model.Dale95, celltype=CellType.RB, channeltype= ChlType.Kf, chl_functor=getKfChannels )
ChannelLibrary.register_channel(modelsrc = Model.Dale95, celltype=CellType.RB, channeltype= ChlType.Ks, chl_functor=getKsChannels )
ChannelLibrary.register_channel(modelsrc = Model.Dale95, celltype=CellType.RB, channeltype= ChlType.Lk, chl_functor=getLkChannels )
ChannelLibrary.register_channel(modelsrc = Model.Dale95, celltype=CellType.RB, channeltype= ChlType.Na, chl_functor=get_naChannels )
