# Supplementary material for: Modelling Feedback Excitation, Pacemaker Properties and Sensory Switching of Electrically Coupled Brainstem Neurons Controlling Rhythmic Activity
Source: PLoS Comput Biol. 2016 Jan 29;12(1):e1004702. doi: 10.1371/journal.pcbi.1004702 (PMC4732667; doi:10.1371/journal.pcbi.1004702)
Supplement: S1 Paper Simulations — (ZIP) [file pcbi.1004702.s001.zip › paper_simulations2/modelling_common/src/modelling/rbmodelling2/channels/hull10/hull10.py]

from morphforge.stdimports import *
from morphforgecontrib.stdimports import *

from modelling.rbmodelling2.modelconstants import ChlType, Model, CellType


def getCaChannels(env):
    ca_state_vars = { "m": {"alpha": [4.05,0.0,1.0,-15.32,-13.57], "beta1": [0.093 * 10.63, 0.093,-1,10.63, 1], "beta2":[1.28,0,1,5.39,12.11] } }
    caChannels = env.Channel(
                            StdChlCalciumAlphaBetaBeta,
                            name="CaChl", ion="ca",
                            equation="m*m",
                            permeability = qty("1.425:cm/s") * 0.1 * 0.15,
                            intracellular_concentration = 100 * units.nanomolar,
                            extracellular_concentration = 10 * units.micromolar,
                            temperature = qty("300:K"),
                            beta2threshold = qty("-25:mV"),
                            statevars=ca_state_vars
                            )
    return caChannels


def getKfChannels(env):

    kf_state_vars = {"kf": {"alpha": [ 1.782, -0.0009179323, 0.5955, -1.9013, -25.5 ], "beta": [0.9224756, 2.299e-3, 1.1506, -2.54e-1, 22.3] } }
    gkf = qty("1.0:mS/cm2")
    equation = "kf*kf*kf"


    alpha = [ 3000.38620107 / 1000,    -4.99158407 / 1000,     3.18107506,    -6.81150719,   -24.13691881]
    beta = [ 194.21396201 /1000,   -2.73844896 / 1000,    2.49341389,    1.69276441,   17.77077962]
    gkf = qty("0.01682409749:nS/um2")

    gkf = qty("1.0:mS/cm2")
    equation = "kf*kf*kf"
    # K-Fast;
    kf_state_vars = {"kf": {"alpha": alpha, "beta": beta } }
    kFastChannels = env.Channel(
                            StdChlAlphaBeta,
                            name="Hull10KFastChl", ion="kf",
                            equation=equation,
                            conductance=gkf ,
                            reversalpotential=qty("-81.5:mV"),
                            statevars=kf_state_vars,
                            )
    return kFastChannels


def getKsChannels(env):

    ks_state_vars = {"ks": {"alpha": [1.24784788,  0.02956889,  9.57967633,-25.30697902, -24.69478287],
                          "beta":  [3.86717421e+01, -2.70746143e+00, 2.29527300e+03, -8.53546864e-01,   9.80363996e+04]}  }
    conductance = qty("0.00949013337182:nS/um2")

    kSlowChannels = env.Channel(
                            StdChlAlphaBeta,
                            name="HULL10KSlowChl", ion="ks",
                            equation="ks*ks",
                            conductance= qty("0.5:mS/cm2") ,
                            reversalpotential=qty("-81.5:mV"),
                            statevars=ks_state_vars,
                            )
    return kSlowChannels


def getLkChannels(env):
    lk_chl = env.Channel(
                         StdChlLeak,
                         name="HULL10LkChl",
                         conductance=qty("0.5:mS/cm2"),
                         reversalpotential=qty("-70:mV"),
                        )
    return lk_chl


def get_naChannels(env):
    na_state_vars = {
                   "m":{ "alpha":[ 8.67, 0.0, 1.0, -1.01, -12.56], "beta": [3.82, 0.0, 1.0, 9.01, 9.69] },
                   "h":{ "alpha":[ 0.08, 0.0, 0.0, 38.88, 26.0], "beta" :[4.08, 0.0, 1.0, -5.09, -10.21] }
                    }


    na_chl = env.Channel(
                            StdChlAlphaBeta,
                            name="Hull10NaChl", ion="na",
                            equation="m*m*m*h",
                            conductance=qty("10.0:mS/cm2"),
                            reversalpotential=qty("50.0:mV"),
                            statevars=na_state_vars,
                            
                            )
    return na_chl


ChannelLibrary.register_channel(modelsrc = Model.Hull10, celltype=CellType.RB, channeltype= ChlType.Ca, chl_functor=getCaChannels )
ChannelLibrary.register_channel(modelsrc = Model.Hull10, celltype=CellType.RB, channeltype= ChlType.Kf, chl_functor=getKfChannels )
ChannelLibrary.register_channel(modelsrc = Model.Hull10, celltype=CellType.RB, channeltype= ChlType.Ks, chl_functor=getKsChannels )
ChannelLibrary.register_channel(modelsrc = Model.Hull10, celltype=CellType.RB, channeltype= ChlType.Lk, chl_functor=getLkChannels )
ChannelLibrary.register_channel(modelsrc = Model.Hull10, celltype=CellType.RB, channeltype= ChlType.Na, chl_functor=get_naChannels )
