# Supplementary material for: Modelling Feedback Excitation, Pacemaker Properties and Sensory Switching of Electrically Coupled Brainstem Neurons Controlling Rhythmic Activity
Source: PLoS Comput Biol. 2016 Jan 29;12(1):e1004702. doi: 10.1371/journal.pcbi.1004702 (PMC4732667; doi:10.1371/journal.pcbi.1004702)
Supplement: S1 Paper Simulations — (ZIP) [file pcbi.1004702.s001.zip › paper_simulations2/modelling_common/src/modelling/rbmodelling2/channels/hull10dev1/din.py]

from morphforge.stdimports import *
from morphforgecontrib.stdimports import *
from modelling.rbmodelling2.modelconstants import ChlType, Model, CellType


def getKfChannels(env):
    # K-Fast;
    #alpha = [1.49115219,  -1.97415001e-3,   1.50624715e-01,   6.43100683e+00 , -2.85218193e+01]
    #beta =  [ 1036.15041138e-3,     2.07269793e-3,     1.30509182,    -4.51000026,    25.6139258 ]

    #alpha = [ 1.63123327,  -4.44192984e-3,   1.77791510e-01,   4.17099669e+00,  -2.44778073e+01 ]
    #beta =  [  1.50913106,   1.20335446e-3,   2.48985956e+00,  -7.37847202e+00,   2.01679822e+01 ]

    alpha = [  1.29946222,  -5.57460869e-3,   8.69990630e-02,   6.72856859e-01, -2.26676459e+01]
    beta = [ 2731.9336126e-3,      4.73485607e-3,     6.8874649,      6.92134573,    16.37891306]


    alpha =  [  1.43060165e+03/1000.,  -5.65355893e+00/1000.,   9.57363123e-03,  -2.86350712e-01,  -2.52577705e+01]
    beta = [  5.01207400e+02/1000.,   2.63633378e-01/1000.,   8.36995491e-01,  -1.39730883e+00,   2.09361531e+01]


    kf_state_vars = {"kf": {"alpha": alpha, "beta": beta } }
    kFastChannels = env.Channel(
                            StdChlAlphaBeta,
                            name="HULL10DevKFChannels", ion="kf",
                            equation="kf*kf*kf*kf",
                            conductance=qty("0.0242210846373:nS/um2") ,
                            reversalpotential=qty("-81.5:mV"),
                            statevars=kf_state_vars,
                            )
    return kFastChannels


ChannelLibrary.register_channel(modelsrc = Model.Hull10Dev1, celltype=CellType.dIN, channeltype= ChlType.Kf, chl_functor=getKfChannels )


def Ks(*args,**kwargs):
    import modelling.rbmodelling2.channels.hull10
    return modelling.rbmodelling2.channels.hull10.hull10.getKsChannels(*args, **kwargs)
ChannelLibrary.register_channel(modelsrc = Model.Hull10Dev1, celltype=CellType.dIN, channeltype= ChlType.Ks, chl_functor=Ks)
