# Supplementary material for: Modelling Feedback Excitation, Pacemaker Properties and Sensory Switching of Electrically Coupled Brainstem Neurons Controlling Rhythmic Activity
Source: PLoS Comput Biol. 2016 Jan 29;12(1):e1004702. doi: 10.1371/journal.pcbi.1004702 (PMC4732667; doi:10.1371/journal.pcbi.1004702)
Supplement: S1 Paper Simulations — (ZIP) [file pcbi.1004702.s001.zip › paper_simulations2/modelling_common/src/modelling/rbmodelling2/channels/hull10dev1/rb.py]

from morphforge.stdimports import *
from modelling.rbmodelling2.modelconstants import ChlType, Model, CellType


def get_Hull11_MN_Na_Channels(env):
    kf_state_vars = {"m":
                    {"alpha": [  13.26, 0, 1, -5.01, -12.56 ], "beta": [5.73 ,0 ,1 ,5.01, 9.69] },
                   "h":
                    {"alpha": [ 0.04, 0, 0, 28.8, 26 ], "beta": [2.04, 0.0, 0.001, -9.09, -10.21]}
                   }


    mtc = 2
    mt = 0.0
    ht=-5.
    htc = 2
    kf_state_vars = {"m": {
                        "alpha": [  mtc*13.26, 0, 1, -5.01 + mt, -12.56 ], "beta": [mtc*5.73 ,0 ,1 ,5.01+mt, 9.69] },
                   "h":
                        {"alpha": [ htc*0.04, 0, 0, 28.8+ht, 26 ], "beta": [htc*2.04, 0.0, 0.001, -9.09+ht, -10.21]}
                   }

    return  env.Channel(
                            StdChlAlphaBeta,
                            name="HULL_MN_NA", ion="na",
                            equation="m*m*m*h",
                            conductance=qty("20.8:mS/cm2") ,
                            reversalpotential=qty("50.0:mV"),
                            statevars=kf_state_vars,
                            )


ChannelLibrary.register_channel(modelsrc = Model.Hull10Dev1, celltype=CellType.MN, channeltype= ChlType.Na, chl_functor=get_Hull11_MN_Na_Channels )
