# Supplementary material for: Modelling Feedback Excitation, Pacemaker Properties and Sensory Switching of Electrically Coupled Brainstem Neurons Controlling Rhythmic Activity
Source: PLoS Comput Biol. 2016 Jan 29;12(1):e1004702. doi: 10.1371/journal.pcbi.1004702 (PMC4732667; doi:10.1371/journal.pcbi.1004702)
Supplement: S1 Paper Simulations — (ZIP) [file pcbi.1004702.s001.zip › paper_simulations2/modelling_common/src/modelling/rbmodelling2/channels/hull12/din.py]

from morphforge.stdimports import *
from morphforge.componentlibraries.channellibrary import cached_functor
from modelling.rbmodelling2.modelconstants import ChlType, Model, CellType
from morphforgecontrib.simulation.channels.hh_style.core.mmalphabeta import StdChlAlphaBeta
from morphforgecontrib.simulation.channels.hh_style.core.mmleak import StdChlLeak
from morphforgecontrib.mhdev.simulation.channels.hh_style.mmcalciumalphabetabeta import StdChlCalciumAlphaBetaBeta

@cached_functor
def getCaChannels(env):
    
    # In Nick Dale's model, the two beta numbers do not equal the same at -25mV, so there is
    # a jump in current at these values. Therefore, there is a small change on Beta1 in
    # order to bring it down slightly. Note the gradients are still not continuous.
    
    
    #mhmod = 0.33544896
    #ca_state_vars = { "m": {"alpha": [4.05, 0.0,1.0 ,-15.32, -13.57], 
    #                      "beta1":   [0.093 * 10.63,  0.093, -1, 10.63, 1], 
    #                      "beta2":   [1.28 + mhmod,0,1,5.39,12.11] } }

    mhmod = 0.25
    ca_state_vars = { "m": {"alpha": [4.05, 0.0,1.0 ,-15.32, -13.57], 
                          "beta1":   [0.093 * 10.63+mhmod,  0.093, -1, 10.63, 1], 
                          "beta2":   [1.28,0,1,5.39,12.11] } }


    #permeability = qty("1.425:cm/s") * 0.1 * 0.15 *0.75,
    caChannels = env.Channel(
                            StdChlCalciumAlphaBetaBeta,
                            ion="ca",
                            equation="m*m",
                            permeability = qty("0.01603:cm/s"),
                            intracellular_concentration = 100 * units.nanomolar,
                            extracellular_concentration = 10 * units.micromolar,
                            temperature = qty("300:K"),
                            beta2threshold = qty("-25:mV"),
                            statevars=ca_state_vars,
                            name = 'HULL12_DIN_CA_ID'
                            )
    return caChannels

@cached_functor
def getLkChannels(env):
    lk_chl = env.Channel(
                         StdChlLeak,
                         conductance=qty("0.25:mS/cm2"),
                         reversalpotential=qty("-51:mV"),
                         name = 'HULL12_DIN_LK_ID'
                        )
    return lk_chl


@cached_functor
def get_naChannels(env):

    na_state_vars = {
               "m":{
                     "alpha":[  7.94968495,   0.,   0.93495652,   0.04318478, -11.65810743],
                     "beta": [ 1.63781975,  0,  0.4273794,  -0.02783649,  9.0284194 ] },
               "h":{
                    "alpha":[  1.64307838,  0,   0.48903713,  67.30115657,  15.90994355],
                    "beta" :[ 4.46779505e-01,   6.47321221e-04,   1.21329231e-01,   8.02605146e-02,  -10.07687025e+00, ],
                    }
                }

    na_chl = env.Channel(
                            StdChlAlphaBeta,
                            ion="na",
                            equation="m*m*m*h",
                            conductance=qty("10.0:mS/cm2"),
                            reversalpotential=qty("50.0:mV"),
                            statevars=na_state_vars,
                            name = 'HULL12_RB_NA_ID'
                            )
    return na_chl


ChannelLibrary.register_channel(modelsrc = Model.Hull12, celltype=CellType.dIN, channeltype= ChlType.Ca, chl_functor=getCaChannels )
ChannelLibrary.register_channel(modelsrc = Model.Hull12, celltype=CellType.dIN, channeltype= ChlType.Lk, chl_functor=getLkChannels )
ChannelLibrary.register_channel(modelsrc = Model.Hull12, celltype=CellType.RB, channeltype= ChlType.Na, chl_functor=get_naChannels )
