# Supplementary material for: Modelling Feedback Excitation, Pacemaker Properties and Sensory Switching of Electrically Coupled Brainstem Neurons Controlling Rhythmic Activity
Source: PLoS Comput Biol. 2016 Jan 29;12(1):e1004702. doi: 10.1371/journal.pcbi.1004702 (PMC4732667; doi:10.1371/journal.pcbi.1004702)
Supplement: S1 Paper Simulations — (ZIP) [file pcbi.1004702.s001.zip › paper_simulations2/modelling_common/src/modelling/rbmodelling2/channels/hull12/dl.py]

from morphforge.stdimports import *
from modelling.rbmodelling2.modelconstants import ChlType, Model, CellType
from morphforgecontrib.simulation.channels.hh_style.core.mmalphabeta import StdChlAlphaBeta


@cached_functor
def getKfChannels(env):

    alpha = [  5.05922619,   0.0665406,    5.12003207, -18.39568861, -25.42482239]
    beta =  [  5.04899873e-01,   0,0,   2.86904073e+01,   3.46245833e+01]

    gkf = qty("2.5:mS/cm2")
    equation = "kf*kf*kf*kf"

    kFastChannels = env.Channel(
                            StdChlAlphaBeta,
                            ion="kf",
                            equation=equation,
                            conductance=gkf ,
                            reversalpotential=qty("-81.5:mV"),
                            statevars= {"kf": {"alpha": alpha, "beta": beta } },
                            name = 'HULL12_DL_KF_ID'
                            )
    return kFastChannels

ChannelLibrary.register_channel(modelsrc = Model.Hull12, celltype=CellType.DL, channeltype= ChlType.Kf, chl_functor=getKfChannels )
