# Supplementary material for: Modelling Feedback Excitation, Pacemaker Properties and Sensory Switching of Electrically Coupled Brainstem Neurons Controlling Rhythmic Activity
Source: PLoS Comput Biol. 2016 Jan 29;12(1):e1004702. doi: 10.1371/journal.pcbi.1004702 (PMC4732667; doi:10.1371/journal.pcbi.1004702)
Supplement: S1 Paper Simulations — (ZIP) [file pcbi.1004702.s001.zip › paper_simulations2/modelling_common/src/modelling/rbmodelling2/channels/hull12/rb.py]

from morphforge.stdimports import *
from modelling.rbmodelling2.modelconstants import ChlType, Model, CellType
from morphforgecontrib.simulation.channels.hh_style.core.mmalphabeta import StdChlAlphaBeta


@cached_functor
def getKfChannels(env):

    alpha = [  3.85129447e+00,   2.86016037e-02,   6.80294079e+00,   8.65469579e+01,  -2.68324137e+01]
    beta =  [  6.93274300e-02 ,  0, 0,    1.88076093e+01,   3.91786896e+01]


    gkf = qty("1.8:mS/cm2")
    equation = "kf*kf*kf*kf"

    kFastChannels = env.Channel(
                            StdChlAlphaBeta,
                            ion="kf",
                            equation=equation,
                            conductance=gkf ,
                            reversalpotential=qty("-81.5:mV"),
                            statevars= {"kf": {"alpha": alpha, "beta": beta } },
                            name = 'HULL12_RB_KF_ID'
                            )
    return kFastChannels


@cached_functor
def getKsChannels(env):
    alpha = [4.61973318e-01, 8.20458521e-03, 4.59367292e+00, -4.20812882e+00, -1.19678988e+01,]
    beta = [9.24268986e-02, -1.35395653e-03, 1.61527685e+00,  2.10656266e+05, 3.32762273e+05,]


    ks_state_vars = {"ks": {"alpha": alpha,
                          "beta":  beta }  }

    conductance = qty("2.0:mS/cm2")

    kSlowChannels = env.Channel(
                            StdChlAlphaBeta,
                            ion="ks",
                            equation="ks*ks",
                            conductance= conductance ,
                            reversalpotential=qty("-81.5:mV"),
                            statevars=ks_state_vars,
                            name = 'HULL12_RB_KS_ID'
                            )
    return kSlowChannels


ChannelLibrary.register_channel(modelsrc = Model.Hull12, celltype=CellType.RB, channeltype= ChlType.Kf, chl_functor=getKfChannels )
ChannelLibrary.register_channel(modelsrc = Model.Hull12, celltype=CellType.RB, channeltype= ChlType.Ks, chl_functor=getKsChannels )
