# Supplementary material for: Modelling Feedback Excitation, Pacemaker Properties and Sensory Switching of Electrically Coupled Brainstem Neurons Controlling Rhythmic Activity
Source: PLoS Comput Biol. 2016 Jan 29;12(1):e1004702. doi: 10.1371/journal.pcbi.1004702 (PMC4732667; doi:10.1371/journal.pcbi.1004702)
Supplement: S1 Paper Simulations — (ZIP) [file pcbi.1004702.s001.zip › paper_simulations2/modelling_common/src/modelling/rbmodelling2/channels/sautois07/ain.py]

from morphforge.stdimports import *
from modelling.rbmodelling2.modelconstants import ChlType, Model, CellType
from modelling.rbmodelling2.experimentalmeasurements import Sautois07Parameters
from morphforgecontrib.simulation.channels.hh_style.core.mmalphabeta import StdChlAlphaBeta
from morphforgecontrib.simulation.channels.hh_style.core.mmleak import StdChlLeak


@cached_functor
def get_Sautois_AIN_Na_Channels(env):
    na_state_vars = {"m":
                    {"alpha": [ 8.67,0,0.5,-13.01,-18.56 ], "beta": [5.73,0,1,-2.99,9.69 ] },
                   "h":
                    {"alpha": [ 0.04,0,0,15.8,26 ], "beta": [4.08,0,0.001,-19.09,-10.21 ]}
                   }


    return  env.Channel(
                            StdChlAlphaBeta,
                           ion="na",
                            equation="m*m*m*h",
                            conductance=qty("150:nS") / Sautois07Parameters.CellArea ,
                            reversalpotential=qty("50.0:mV"),
                            statevars=na_state_vars,
                            name = 'Sautois_aIN_Na_ID'
                            )


@cached_functor
def get_Sautois_AIN_Ks_Channels(env):
    #kf_state_vars = {"ks": {"alpha": [ 3.1,0,1,-35.5,-9.3  ], "beta": [1.1,0.0,1.0,0.98,16.19  ] } }
    kf_state_vars = {"ks": {"alpha": [0.2,0.0,1.0,-10.96,-7.74   ], "beta": [0.05,0,1,-22.07,6.1  ] } }


    return  env.Channel(
                            StdChlAlphaBeta,
                            ion="ks",
                            #equation="ks",
                            equation="ks",
                            conductance=qty("2.5:nS") / Sautois07Parameters.CellArea ,
                            reversalpotential=qty("-80.0:mV"),
                            statevars=kf_state_vars,
                            name = 'Sautois_aIN_Ks_ID'
                            )


@cached_functor
def get_Sautois_AIN_Kf_Channels(env):
    kf_state_vars = {"kf": {"alpha": [ 3.1,0,1,-35.5,-9.3  ], "beta": [1.1,0.0,1.0,0.98,16.19  ] }}

    return  env.Channel(
                            StdChlAlphaBeta,
                            ion="kf",
                            #equation="kf",
                            equation="kf",
                            conductance=qty("15.0:nS") / Sautois07Parameters.CellArea ,
                            reversalpotential=qty("-80.0:mV"),
                            statevars=kf_state_vars,
                            name = 'Sautois_aIN_Kf_ID'
                            )


@cached_functor
def get_Sautois_AIN_Lk_Channels(env):

    lk_chl = env.Channel(
                         StdChlLeak,
                         
                         conductance=qty("1.3514:nS") / Sautois07Parameters.CellArea,
                         reversalpotential=qty("-54:mV"),
                         name = 'Sautois_aIN_Lk_ID'
                        )
    return lk_chl


ChannelLibrary.register_channel(modelsrc = Model.Sautois07, celltype=CellType.aIN, channeltype= ChlType.Na, chl_functor=get_Sautois_AIN_Na_Channels )
ChannelLibrary.register_channel(modelsrc = Model.Sautois07, celltype=CellType.aIN, channeltype= ChlType.Ks, chl_functor=get_Sautois_AIN_Ks_Channels )
ChannelLibrary.register_channel(modelsrc = Model.Sautois07, celltype=CellType.aIN, channeltype= ChlType.Kf, chl_functor=get_Sautois_AIN_Kf_Channels )
ChannelLibrary.register_channel(modelsrc = Model.Sautois07, celltype=CellType.aIN, channeltype= ChlType.Lk, chl_functor=get_Sautois_AIN_Lk_Channels )
