# Supplementary material for: Modelling Feedback Excitation, Pacemaker Properties and Sensory Switching of Electrically Coupled Brainstem Neurons Controlling Rhythmic Activity
Source: PLoS Comput Biol. 2016 Jan 29;12(1):e1004702. doi: 10.1371/journal.pcbi.1004702 (PMC4732667; doi:10.1371/journal.pcbi.1004702)
Supplement: S1 Paper Simulations — (ZIP) [file pcbi.1004702.s001.zip › paper_simulations2/modelling_common/src/modelling/rbmodelling2/channels/sautois07/cin.py]

from morphforge.stdimports import *
from modelling.rbmodelling2.modelconstants import ChlType, Model, CellType
from modelling.rbmodelling2.experimentalmeasurements import Sautois07Parameters
from morphforgecontrib.simulation.channels.hh_style.core.mmalphabeta import StdChlAlphaBeta
from morphforgecontrib.simulation.channels.hh_style.core.mmleak import StdChlLeak

@cached_functor
def get_Sautois_CIN_Na_Channels(env):
    na_state_vars = {"m":
                    {"alpha": [ 13.26,0,0.1,-10.01,-12.56 ], "beta": [5.73,0,1,0.01,9.69 ] },
                   "h":
                    {"alpha": [ 0.06,0,0,23.8,26.0 ], "beta": [ 3.06,0,0.001,-14.09,-10.21]}
                   }


    return  env.Channel(
                            StdChlAlphaBeta,
                            ion="na",
                            equation="m*m*m*h",
                            conductance=qty("500.0:nS") / Sautois07Parameters.CellArea ,
                            reversalpotential=qty("50.0:mV"),
                            statevars=na_state_vars,
                             name='SAUTOUIS_CIN_Na_ID'
                            )


@cached_functor
def get_Sautois_CIN_Kf_Channels(env):
    kf_state_vars = {"kf": {"alpha": [  3.1,0,1,-32.5,-9.3 ], "beta": [1.1,0,1,3.98,16.19  ] } }

    return  env.Channel(
                            StdChlAlphaBeta,
                            ion="kf",
                            equation="kf*kf*kf*kf",
                            #equation="kf",
                            conductance=qty("30.0:nS") / Sautois07Parameters.CellArea,
                            reversalpotential=qty("-80.0:mV"),
                            statevars=kf_state_vars,
                            name='SAUTOUIS_CIN_KF_ID'
                            )


@cached_functor
def get_Sautois_CIN_Ks_Channels(env):
    kf_state_vars = {"ks": {"alpha": [  0.2,0,1,-7.96,-7.74 ], "beta": [ 0.05,0,0.5,-19.07,6.1 ] } }


    return  env.Channel(
                            StdChlAlphaBeta,
                             ion="ks",
                            equation="ks*ks*ks*ks",
                            #equation="ks",
                            conductance=qty("20.0:nS") / Sautois07Parameters.CellArea,
                            reversalpotential=qty("-80.0:mV"),
                            statevars=kf_state_vars,
                            name='SAUTOUIS_CIN_KS_ID'
                            )


@cached_functor
def get_Sautois_CIN_Lk_Channels(env):

    lk_chl = env.Channel(
                         StdChlLeak,
                         
                         conductance=qty("4.8544:nS") / Sautois07Parameters.CellArea,
                         reversalpotential=qty("-60:mV"),
                         name='SAUTOUIS_CIN_LK_ID'
                        )
    return lk_chl


ChannelLibrary.register_channel(modelsrc = Model.Sautois07, celltype=CellType.cIN, channeltype= ChlType.Na, chl_functor=get_Sautois_CIN_Na_Channels )
ChannelLibrary.register_channel(modelsrc = Model.Sautois07, celltype=CellType.cIN, channeltype= ChlType.Ks, chl_functor=get_Sautois_CIN_Ks_Channels )
ChannelLibrary.register_channel(modelsrc = Model.Sautois07, celltype=CellType.cIN, channeltype= ChlType.Kf, chl_functor=get_Sautois_CIN_Kf_Channels )
ChannelLibrary.register_channel(modelsrc = Model.Sautois07, celltype=CellType.cIN, channeltype= ChlType.Lk, chl_functor=get_Sautois_CIN_Lk_Channels )
