# Supplementary material for: Modelling Feedback Excitation, Pacemaker Properties and Sensory Switching of Electrically Coupled Brainstem Neurons Controlling Rhythmic Activity
Source: PLoS Comput Biol. 2016 Jan 29;12(1):e1004702. doi: 10.1371/journal.pcbi.1004702 (PMC4732667; doi:10.1371/journal.pcbi.1004702)
Supplement: S1 Paper Simulations — (ZIP) [file pcbi.1004702.s001.zip › paper_simulations2/modelling_common/src/modelling/rbmodelling2/channels/sautois07/dla.py]

from morphforge.stdimports import *
from modelling.rbmodelling2.modelconstants import ChlType, Model, CellType


@cached_functor
def get_Sautois_DLA_Na_Channels(env):
    na_state_vars = {"m":
                    {"alpha": [  13.26,0,1.2,-9.01,-12.56  ], "beta": [ 5.73,0,1,1.01,9.69  ] },
                   "h":
                    {"alpha": [ 0.04, 0,0,14.88,26 ], "beta": [ 2.04,0,0.001,-13.09,-10.21]}
                   }


    return  env.Channel(
                            StdChlAlphaBeta,
                            name="Sautois_DLA_NA", ion="na",
                            equation="m*m*m*h",
                            conductance=qty("10.8:mS/cm2") ,
                            reversalpotential=qty("50.0:mV"),
                            statevars=na_state_vars,
                            )


@cached_functor
def get_Sautois_DLA_Kf_Channels(env):
    kf_state_vars = {"kf": {"alpha": [3.1,0,1,-37.5,-9.3 ], "beta": [1.1,0,0.6,-1.02,16.19] } }

    return  env.Channel(
                            StdChlAlphaBeta,
                            name="Sautois_DLA_KF", ion="kf",
                            equation="kf*kf*kf*kf",
                            conductance=qty("10.8:mS/cm2") ,
                            reversalpotential=qty("-80.0:mV"),
                            statevars=kf_state_vars,
                            )


@cached_functor
def get_Sautois_DLA_Ks_Channels(env):
    kf_state_vars = {"ks": {"alpha": [4,0,1,-58,-7.74   ], "beta": [ 0.01,0,1,47,6.1 ] } }


    return  env.Channel(
                            StdChlAlphaBeta,
                            name="Sautois_DLA_KS", ion="ks",
                            equation="ks*ks*ks*ks",
                            conductance=qty("10.8:mS/cm2") ,
                            reversalpotential=qty("-80.0:mV"),
                            statevars=kf_state_vars,
                            )


ChannelLibrary.register_channel(modelsrc = Model.Sautois07, celltype=CellType.dla, channeltype= ChlType.Na, chl_functor=get_Sautois_DLA_Na_Channels )
ChannelLibrary.register_channel(modelsrc = Model.Sautois07, celltype=CellType.dla, channeltype= ChlType.Ks, chl_functor=get_Sautois_DLA_Ks_Channels )
ChannelLibrary.register_channel(modelsrc = Model.Sautois07, celltype=CellType.dla, channeltype= ChlType.Kf, chl_functor=get_Sautois_DLA_Kf_Channels )
