# Supplementary material for: Modelling Feedback Excitation, Pacemaker Properties and Sensory Switching of Electrically Coupled Brainstem Neurons Controlling Rhythmic Activity
Source: PLoS Comput Biol. 2016 Jan 29;12(1):e1004702. doi: 10.1371/journal.pcbi.1004702 (PMC4732667; doi:10.1371/journal.pcbi.1004702)
Supplement: S1 Paper Simulations — (ZIP) [file pcbi.1004702.s001.zip › paper_simulations2/modelling_common/src/modelling/rbmodelling2/channels/sautois07/dlc.py]

from morphforge.stdimports import *
from modelling.rbmodelling2.modelconstants import ChlType, Model, CellType


@cached_functor
def get_Sautois_DLC_Na_Channels(env):
    na_state_vars = {"m":
                    {"alpha": [ 13.26,0,3,-3.01, -12.56 ], "beta": [5.73,0,1,6.01,9.69 ] },
                   "h":
                    {"alpha": [ 0.06,0,0,19.88,26 ], "beta": [4.08,0,0.001,-8.09,-10.21 ]}
                   }


    return  env.Channel(
                            StdChlAlphaBeta,
                            name="Sautois_DLC_NA", ion="na",
                            equation="m*m*m*h",
                            conductance=qty("10.8:mS/cm2") ,
                            reversalpotential=qty("50.0:mV"),
                            statevars=na_state_vars,
                            )


@cached_functor
def get_Sautois_DLC_Kf_Channels(env):
    kf_state_vars = {"kf": {"alpha": [3.1,0,1,-32.5,-9.3,   ], "beta": [1.1,0,2.0,3.98,16.19  ] } }

    return  env.Channel(
                            StdChlAlphaBeta,
                            name="Sautois_DLC_KF", ion="kf",
                            equation="kf*kf*kf*kf",
                            conductance=qty("10.8:mS/cm2") ,
                            reversalpotential=qty("-80.0:mV"),
                            statevars=kf_state_vars,
                            )


@cached_functor
def get_Sautois_DLC_Ks_Channels(env):
    kf_state_vars = {"ks": {"alpha": [ 4.0,0.0,1.0,-53,-7.74  ], "beta": [0.01,0.0,1.0,47,6.1  ] } }


    return  env.Channel(
                            StdChlAlphaBeta,
                            name="Sautois_DLC_KS", ion="ks",
                            equation="ks*ks*ks*ks",
                            conductance=qty("10.8:mS/cm2") ,
                            reversalpotential=qty("-80.0:mV"),
                            statevars=kf_state_vars,
                            )

@cached_functor
def get_Sautois_CIN_Lk_Channels(env):

    lk_chl = env.Channel(
                         StdChlLeak,
                        
                         conductance=qty("3.6765:nS") / Sautois07Parameters.CellArea,
                         reversalpotential=qty("-51:mV"),
                         name = 'Sautois_cIN_Lk_ID'
                        )
    return lk_chl


ChannelLibrary.register_channel(modelsrc = Model.Sautois07, celltype=CellType.dlc, channeltype= ChlType.Na, chl_functor=get_Sautois_DLC_Na_Channels )
ChannelLibrary.register_channel(modelsrc = Model.Sautois07, celltype=CellType.dlc, channeltype= ChlType.Ks, chl_functor=get_Sautois_DLC_Ks_Channels )
ChannelLibrary.register_channel(modelsrc = Model.Sautois07, celltype=CellType.dlc, channeltype= ChlType.Kf, chl_functor=get_Sautois_DLC_Kf_Channels )
