# Supplementary material for: Modelling Feedback Excitation, Pacemaker Properties and Sensory Switching of Electrically Coupled Brainstem Neurons Controlling Rhythmic Activity
Source: PLoS Comput Biol. 2016 Jan 29;12(1):e1004702. doi: 10.1371/journal.pcbi.1004702 (PMC4732667; doi:10.1371/journal.pcbi.1004702)
Supplement: S1 Paper Simulations — (ZIP) [file pcbi.1004702.s001.zip › paper_simulations2/modelling_common/src/modelling/rbmodelling2/channels/sautois07/mn.py]

from morphforge.stdimports import *
from modelling.rbmodelling2.modelconstants import ChlType, Model, CellType


@cached_functor
def get_Sautois_MN_Na_Channels(env):
    na_state_vars = {"m":
                    {"alpha": [  13.26, 0, 1, -5.01, -12.56 ], "beta": [5.73 ,0 ,1 ,5.01, 9.69] },
                   "h":
                    {"alpha": [ 0.04, 0, 0, 28.8, 26 ], "beta": [2.04, 0.0, 0.001, -9.09, -10.21]}
                   }


    return  env.Channel(
                            StdChlAlphaBeta,
                             ion="na",
                            equation="m*m*m*h",
                            conductance=qty("10.8:mS/cm2") ,
                            reversalpotential=qty("50.0:mV"),
                            statevars=na_state_vars,
                            name='SAUTOUIS_MN_Na_ID'
                            )


@cached_functor
def get_Sautois_MN_Ks_Channels(env):
    kf_state_vars = {"ks": {"alpha": [ 0.2,0,1,-2.96,-7.74  ], "beta": [ 0.05,0,1,-14.07,6.1 ] } }


    return  env.Channel(
                            StdChlAlphaBeta,
                            name="Sautois_MN_NA", ion="ks",
                            equation="ks*ks*ks*ks",
                            conductance=qty("10.8:mS/cm2") ,
                            reversalpotential=qty("50.0:mV"),
                            statevars=kf_state_vars,
                            
                            )


@cached_functor
def get_Sautois_MN_Kf_Channels(env):
    kf_state_vars = {"kf": {"alpha": [ 3.1,0,1,-27.5,-23.3  ], "beta": [ 0.44,0,1,8.98,16.19 ] } }

    return  env.Channel(
                            StdChlAlphaBeta,
                            name="Sautois_MN_NA", ion="kf",
                            equation="kf*kf*kf*kf",
                            conductance=qty("10.8:mS/cm2") ,
                            reversalpotential=qty("50.0:mV"),
                            statevars=kf_state_vars,
                           
                            )


@cached_functor
def get_Sautois_MN_Lk_Channels(env):

    lk_chl = env.Channel(
                         StdChlLeak,
                         conductance=qty("4.8544:nS") / Sautois07Parameters.CellArea,
                         reversalpotential=qty("-60:mV"),
                         name='SAUTOUIS_MN_LK_ID'
                        )
    return lk_chl


ChannelLibrary.register_channel(modelsrc = Model.Sautois07, celltype=CellType.MN, channeltype= ChlType.Na, chl_functor=get_Sautois_MN_Na_Channels )
ChannelLibrary.register_channel(modelsrc = Model.Sautois07, celltype=CellType.MN, channeltype= ChlType.Ks, chl_functor=get_Sautois_MN_Ks_Channels )
ChannelLibrary.register_channel(modelsrc = Model.Sautois07, celltype=CellType.MN, channeltype= ChlType.Kf, chl_functor=get_Sautois_MN_Kf_Channels )
