# Supplementary material for: Modelling Feedback Excitation, Pacemaker Properties and Sensory Switching of Electrically Coupled Brainstem Neurons Controlling Rhythmic Activity
Source: PLoS Comput Biol. 2016 Jan 29;12(1):e1004702. doi: 10.1371/journal.pcbi.1004702 (PMC4732667; doi:10.1371/journal.pcbi.1004702)
Supplement: S1 Paper Simulations — (ZIP) [file pcbi.1004702.s001.zip › paper_simulations2/modelling_common/src/modelling/rbmodelling2/channels/sautois07/rb.py]

from morphforge.stdimports import *
from morphforgecontrib.stdimports import *
from modelling.rbmodelling2.modelconstants import ChlType, Model, CellType
from modelling.rbmodelling2.experimentalmeasurements import Sautois07Parameters

@cached_functor
def get_Sautois_RB_Kf_Channels(env):
    kf_state_vars = {"kf": {"alpha": [  3.1, 0, 1.0,-32.5,-9.3], "beta": [0.44,0 , 1 , 3.98,16.19] } }
    kFastChannels = env.Channel(
                            StdChlAlphaBeta,
                            ion="kf",
                            equation="kf*kf*kf*kf",
                            conductance=qty("1.0:mS/cm2") ,
                            reversalpotential=qty("-80.0:mV"),
                            statevars=kf_state_vars,
                            name = "SAUTIOUSRBKF_ID"
                            )
    return kFastChannels

@cached_functor
def get_Sautois_RB_Na_Channels(env):
    kf_state_vars = {"m":
                    {"alpha": [  13.01,0,1,-4.01,-12.56 ], "beta": [5.73 ,0 ,1 ,6.01, 9.69] },
                   "h":
                    {"alpha": [ 0.04, 0, 0, 29.88, 26 ], "beta": [2.04, 0.0, 1, -8.09, -10.21]}
                   }


    return  env.Channel(
                            StdChlAlphaBeta,
                            ion="na",
                            equation="m*m*m*h",
                            conductance=qty("10.8:mS/cm2") ,
                            reversalpotential=qty("50.0:mV"),
                            statevars=kf_state_vars,
                            name = "SAUTIOUSRBNa_ID"
                            )


@cached_functor
def get_Sautois_RB_Ks_Channels(env):
    kf_state_vars = {"ks": {"alpha": [  0.2,0,1,-7.96,-7.74], "beta": [0.05,0,2,-19.07,6.1] } }
    kFastChannels = env.Channel(
                            StdChlAlphaBeta,
                            ion="ks",
                            equation="ks*ks*ks*ks",
                            conductance=qty("1.0:mS/cm2") ,
                            reversalpotential=qty("-80.0:mV"),
                            statevars=kf_state_vars,
                            name = "SAUTIOUSRBKs_ID"
                            )
    return kFastChannels

@cached_functor
def get_Sautois_RB_Lk_Channels(env):

    lk_chl = env.Channel(
                         StdChlLeak,
                         conductance=qty("4.3573:nS") / Sautois07Parameters.CellArea,
                         reversalpotential=qty("-70:mV"),
                         name = "SAUTIOUSRBLk_ID",
                        )
    return lk_chl


ChannelLibrary.register_channel(modelsrc = Model.Sautois07, celltype=CellType.RB, channeltype= ChlType.Na, chl_functor=get_Sautois_RB_Na_Channels )
ChannelLibrary.register_channel(modelsrc = Model.Sautois07, celltype=CellType.RB, channeltype= ChlType.Kf, chl_functor=get_Sautois_RB_Kf_Channels )
ChannelLibrary.register_channel(modelsrc = Model.Sautois07, celltype=CellType.RB, channeltype= ChlType.Ks, chl_functor=get_Sautois_RB_Ks_Channels )
ChannelLibrary.register_channel(modelsrc = Model.Sautois07, celltype=CellType.RB, channeltype= ChlType.Lk, chl_functor=get_Sautois_RB_Lk_Channels )
