# Supplementary material for: Modelling Feedback Excitation, Pacemaker Properties and Sensory Switching of Electrically Coupled Brainstem Neurons Controlling Rhythmic Activity
Source: PLoS Comput Biol. 2016 Jan 29;12(1):e1004702. doi: 10.1371/journal.pcbi.1004702 (PMC4732667; doi:10.1371/journal.pcbi.1004702)
Supplement: S1 Paper Simulations — (ZIP) [file pcbi.1004702.s001.zip › paper_simulations2/modelling_common/src/modelling/rbmodelling2/experimentalmeasurements.py]

'''
Created on Apr 28, 2010

@author: michael
'''

from morphforge.stdimports import *

class CrawfMeasurements(object):
    KReversalPotential = qty("-81.5:mV")


class Sautois07Parameters(object):
    CellArea = ( qty("4:pF") / qty("1:uF/cm2") ). rescale("um2")
