# Supplementary material for: Modelling Feedback Excitation, Pacemaker Properties and Sensory Switching of Electrically Coupled Brainstem Neurons Controlling Rhythmic Activity
Source: PLoS Comput Biol. 2016 Jan 29;12(1):e1004702. doi: 10.1371/journal.pcbi.1004702 (PMC4732667; doi:10.1371/journal.pcbi.1004702)
Supplement: S1 Paper Simulations — (ZIP) [file pcbi.1004702.s001.zip › paper_simulations2/modelling_common/src/modelling/rbmodelling2/modelconstants.py]

class CellType(object):
    Generic = "Generic"
    RB = "RB"
    dIN = "dIN"
    MN = "MN"
    aIN = "aIN"
    dlc = "dlc"
    dla = "dla"
    cIN = "cIN"
    tIN = "tIN"
    DL =  'DL'


class ChlType(object):
    Na = "Na"
    Ks = "KSlow"
    Kf = "KFast"
    Ca = "Calcium"
    Lk = "Leak"
    Ka = 'Ka'


#class ChlType(object):
#    Leak = "Leak"
#    AlphaBeta = "AlphaBeta"
#    AlphaBetaBeta = "AlphaBetaBeta"
#    CalciumForm = "Calcium"
#    ModFile = "ModFile"
#    ModFileWithPropSub = "ModFileWithPropSub"


#class Model(object):
#    HH52 = "HH52"
#    Dale95 = "Dale95"
#    Sautois07 = "Sautois07"
#    Bart07 = "Sautois07"
#    Crawf09 = "Crawf09"
#    Crawf09Simple = "Crawf09Simple"
#    Crawf09Dev = "Crawf09Dev"
#    Hull10 = "Hull10"

class Model(object):
    HH52 = "HH52"
    Dale95 = "Dale95"
    Sautois07 = "Sautois07"
    Bart07 = "Sautois07"
    Crawf09 = "Crawf09"
    Crawf09Simple = "Crawf09Simple"
    Crawf09Dev = "Crawf09Dev"
    Hull10 = "Hull10"
    Hull10Dev1 = "Hull10Dev1"
    BigSim6 = "BigSim6"

    DAngelo01 = "DAngelo01"

    Hull12 = "HULL12"
    Hull12Interpolated = "HULL12Interpolated"


    Hull12SingleCompartment = "Hull12SingleCompartment"
    Hull12SWithAxon = "Hull12WithAxon"
