# Supplementary material for: Modelling Feedback Excitation, Pacemaker Properties and Sensory Switching of Electrically Coupled Brainstem Neurons Controlling Rhythmic Activity
Source: PLoS Comput Biol. 2016 Jan 29;12(1):e1004702. doi: 10.1371/journal.pcbi.1004702 (PMC4732667; doi:10.1371/journal.pcbi.1004702)
Supplement: S1 Paper Simulations — (ZIP) [file pcbi.1004702.s001.zip › paper_simulations2/modelling_common/src/modelling/sensory_pathway/__init__.py]

from pathway_constants import UserTags, NCells

from dIN_model import makedINMulticompartmental
from dIN_model import makedINSinglecompartmental
from dIN_model import makedINSinglecompartmentalBob
from cIN_model import makecIN


from electrical_coupling import ElectricalCoupler

from tin_spike_times import TINSpikeTimes, TINSpikeGenerator
from mhr_spike_times import MHRSpikeGenerator


from synapses_onto_dIN import *
import xin_spike_times
