# Supplementary material for: Modelling Feedback Excitation, Pacemaker Properties and Sensory Switching of Electrically Coupled Brainstem Neurons Controlling Rhythmic Activity
Source: PLoS Comput Biol. 2016 Jan 29;12(1):e1004702. doi: 10.1371/journal.pcbi.1004702 (PMC4732667; doi:10.1371/journal.pcbi.1004702)
Supplement: S1 Paper Simulations — (ZIP) [file pcbi.1004702.s001.zip › paper_simulations2/modelling_common/src/modelling/sensory_pathway/cIN_model.py]

from morphforge.stdimports import *
from modelling import *
#from signalanalysis.stdimports import *
#from morphforge.simulation.base.segmentation.segment import CellSegment
#from morphforge.simulation.base.segmentation.cellsegmenter import CellSegmenter_MaxLengthByID

#CellSegmenter_MaxCompartmentLength


import modelling
from modelling.rbmodelling2.experimentalmeasurements import Sautois07Parameters


def makecIN(sim, name=None, cell_tags=None,):


        lkFunctor = ChannelLibrary.get_channel_functor( modelsrc=Model.Sautois07, celltype=CellType.cIN, channeltype=ChlType.Lk)
        #caFunctor = ChannelLibrary.get_channel_functor( modelsrc=Model.Sautois07, celltype=CellType.cIN, channeltype=ChlType.Ca)
        naFunctor = ChannelLibrary.get_channel_functor( modelsrc=Model.Sautois07, celltype=CellType.cIN,  channeltype=ChlType.Na)
        kfFunctor = ChannelLibrary.get_channel_functor( modelsrc=Model.Sautois07, celltype=CellType.cIN,  channeltype=ChlType.Kf)
        ksFunctor = ChannelLibrary.get_channel_functor( modelsrc=Model.Sautois07, celltype=CellType.cIN,  channeltype=ChlType.Ks)


        #section_lengths = {
        #                 'axonbody1': 5,
        #                 'axonbody2': 100,
        #                 'axontip': 100,
        #                   }
        m1 = MorphologyBuilder.get_single_section_soma(area=Sautois07Parameters.CellArea)
        #morph_functor = MorphologyLibrary.get_morphology_functor(modelsrc=Model.Hull12SWithAxon, celltype=CellType.dIN )

        #m1 = morph_functor(axonDiam = 0.35)
        #segmenter = CellSegmenter_ByID(section_id_segment_sizes=section_lengths)


        cell = sim.create_cell(name=name, morphology=m1 )
        cell.set_passive( PassiveProperty.SpecificCapacitance, qty('0.5:uF/cm2') )
        cell.set_passive( PassiveProperty.AxialResistance, 60 * units.ohmcm) 


        chl_functors = [lkFunctor,naFunctor,kfFunctor,ksFunctor]


        for chl_functor in chl_functors:
            chl = chl_functor( env=sim.environment )
            if chl_functor == naFunctor:
                cell.apply_channel( channel=chl, parameter_multipliers={'gScale':1.} )
            else:
                cell.apply_channel( channel=chl)


        return cell
