# Supplementary material for: Modelling Feedback Excitation, Pacemaker Properties and Sensory Switching of Electrically Coupled Brainstem Neurons Controlling Rhythmic Activity
Source: PLoS Comput Biol. 2016 Jan 29;12(1):e1004702. doi: 10.1371/journal.pcbi.1004702 (PMC4732667; doi:10.1371/journal.pcbi.1004702)
Supplement: S1 Paper Simulations — (ZIP) [file pcbi.1004702.s001.zip › paper_simulations2/modelling_common/src/modelling/sensory_pathway/dIN_model.py]

from morphforge.stdimports import *
#from signalanalysis.stdimports import *

from modelling import *
import numpy
from morphforge.simulation.base.segmentation.cellsegmenter import CellSegmenter_MaxLengthByID
import modelling
import morphforge.units as q

class dINModelSettings(object):
    NoiseSD=0.05


def _noise_term():
    if dINModelSettings.NoiseSD is None:
        return 1.0

    s = numpy.random.normal(loc=1.0, scale=dINModelSettings.NoiseSD)
    if s < 0:
        s = 0
    return s


def makedINMulticompartmental(sim, name=None, disable_sodium=False, cell_tags=None,proportionOfGmInAxon=None, axonLength=None, axonDiam=None, with_excitable_ais=True, segmenter=None):
        import morphforge.stdimports as mf

        chl_multipliers={
            'ca':0.5,
            'na':1.25 * 2.5,
            'kf':1.00,
            'ks':1.5,
            'lk':0.5,
            'na_axon_add': 6.0,
            'k_axon_add': 1.5,
            }

        if with_excitable_ais == False:
            chl_multipliers['na_axon_add'] = 1.0
            chl_multipliers['k_axon_add'] = 1.0
            chl_multipliers['na'] = 1.0
            chl_multipliers['kf'] = 0.75


        if segmenter is None:
            section_maxlengths = {
                         'soma': 100,
                         'axonhillock': 5,
                         'initial_segment': 5,
                         'axonbody1': 5,
                         'axonbody2': 100,
                         'axontip': 100,
                           }
            segmenter = mf.CellSegmenter_MaxLengthByID(section_id_segment_maxsizes=section_maxlengths)


        # Morphology
        morphology = mf.MorphologyLibrary.get_morphology(modelsrc=Model.Hull12SWithAxon, celltype=CellType.dIN, axonDiam = 0.4, axonLength=2000)

        # Segmentation:
        cell = sim.create_cell(name=name, morphology=morphology, segmenter=segmenter, cell_tags=cell_tags )

        # Passive properties:
        cell.set_passive( mf.PassiveProperty.SpecificCapacitance, 1.0 * mf.units.uF / mf.units.cm2 )
        cell.set_passive( mf.PassiveProperty.AxialResistance, 80 * mf.units.ohmcm )


        # Active Channels:
        # ###############
        # Leak Channel:
        lk_chl = mf.ChannelLibrary.get_channel( modelsrc=Model.Hull12, celltype=CellType.dIN, channeltype=ChlType.Lk, env=sim.environment)
        lk_scale = chl_multipliers['lk']
        cell.apply_channel( channel=lk_chl, parameter_multipliers={'gScale': lk_scale}, parameter_overrides = {'eLk':mf.qty("-52.0:mV")}  )

        # Ca:
        ca_scale = chl_multipliers['ca']
        ca_chl = mf.ChannelLibrary.get_channel( modelsrc=Model.Hull12, celltype=CellType.dIN, channeltype=ChlType.Ca, env=sim.environment)
        cell.apply_channel( channel=ca_chl, parameter_multipliers={'gScale': ca_scale* _noise_term()} )

        # Na:
        na_mul = chl_multipliers['na']
        na_axon_add = chl_multipliers['na_axon_add']

        na_chl = mf.ChannelLibrary.get_channel( modelsrc=Model.Dale95, celltype=CellType.RB, channeltype=ChlType.Na, env=sim.environment)
        cell.apply_channel(channel=na_chl, parameter_multipliers={'gScale': _noise_term() * na_mul } )
        cell.apply_channel(channel=na_chl, where='initial_segment', parameter_multipliers={'gScale':  _noise_term() * na_mul * na_axon_add} )

        # Kf:
        #kf_scale = 0.5
        kf_scale =chl_multipliers['kf']
        k_axon_add = chl_multipliers['k_axon_add']
        kf_chl = mf.ChannelLibrary.get_channel( modelsrc=Model.Hull12, celltype=CellType.DL,  channeltype=ChlType.Kf, env=sim.environment)
        cell.apply_channel( channel=kf_chl, parameter_multipliers={'gScale': kf_scale },  )
        cell.apply_channel( channel=kf_chl,where='initial_segment', parameter_multipliers={'gScale': kf_scale * k_axon_add} )

        # Ks:
        ks_scale = chl_multipliers['ks']
        ks_chl = mf.ChannelLibrary.get_channel( modelsrc=Model.Hull12, celltype=CellType.RB,  channeltype=ChlType.Ks, env=sim.environment)
        cell.apply_channel(channel=ks_chl, parameter_multipliers={'gScale': ks_scale },  )
        cell.apply_channel(channel=ks_chl, where='initial_segment', parameter_multipliers={'gScale': ks_scale * k_axon_add } )


        return cell


#chl_multipliers={
#    'ca':0.5,
#    'na':1.25 * 2.5,
#    'kf':1.00,
#    'ks':1.5,
#    'lk':0.5,
#    'na_axon_add': 6.0,
#    #'k_axon_add': 1.0,
#    'k_axon_add': 1.5,
#    }


def makedINSinglecompartmental(sim, name=None, disable_sodium=False, cell_tags=None):

        assert cell_tags is not None
        morphology = MorphologyBuilder.get_single_section_soma(area=1000)
        cell = sim.create_cell(name=name, morphology=morphology, cell_tags=cell_tags )

        # Passive properties:
        cell.set_passive( PassiveProperty.SpecificCapacitance, qty('1.0:uF/cm2') )
        cell.set_passive( PassiveProperty.AxialResistance,80 * q.ohmcm )


        # Active Channels:
        # ###############
        # Leak Channel:
        lk_chl = ChannelLibrary.get_channel( modelsrc=Model.Hull12, celltype=CellType.dIN, channeltype=ChlType.Lk, env=sim.environment)
        cell.apply_channel( channel=lk_chl, parameter_multipliers={'gScale': 0.5 * _noise_term()}, parameter_overrides = {'eLk':qty("-52.0:mV")}  )

        # Ca:
        ca_chl = ChannelLibrary.get_channel( modelsrc=Model.Hull12, celltype=CellType.dIN, channeltype=ChlType.Ca, env=sim.environment)
        cell.apply_channel( channel=ca_chl, parameter_multipliers={'gScale':0.5 * _noise_term()  } )

        # Na:
        if not disable_sodium:
            na_chl = ChannelLibrary.get_channel( modelsrc=Model.Dale95, celltype=CellType.RB, channeltype=ChlType.Na, env=sim.environment)
            cell.apply_channel( channel=na_chl, parameter_multipliers={'gScale':2.5*1.25 * _noise_term() } )

        # Kf:
        kf_chl = ChannelLibrary.get_channel( modelsrc=Model.Hull12, celltype=CellType.DL,  channeltype=ChlType.Kf, env=sim.environment)
        cell.apply_channel( channel=kf_chl, parameter_multipliers={'gScale':1.0 * _noise_term()} )

        # Ks:
        ks_chl = ChannelLibrary.get_channel( modelsrc=Model.Hull12, celltype=CellType.RB,  channeltype=ChlType.Ks, env=sim.environment)
        cell.apply_channel( channel=ks_chl, parameter_multipliers={'gScale':1.5 * _noise_term() } )

        return cell


def makedINSinglecompartmentalBob(sim, name=None, cell_tags=None):

        area = qty('1000:um2')
        assert cell_tags is not None
        morphology = MorphologyBuilder.get_single_section_soma(area=area)
        cell = sim.create_cell(name=name, morphology=morphology, cell_tags=cell_tags )

        # Passive properties:
        cell.set_passive( PassiveProperty.SpecificCapacitance, qty('1.0:uF/cm2') )
        cell.set_passive( PassiveProperty.AxialResistance,80 * q.ohmcm )


        # Active Channels:
        # ###############
        # Leak Channel:
        lk_chl = ChannelLibrary.get_channel( modelsrc=Model.Hull12, celltype=CellType.dIN, channeltype=ChlType.Lk, env=sim.environment)
        cell.apply_channel( channel=lk_chl,parameter_overrides = {'eLk':qty("-52.0:mV"), 'gLk':qty('1.4:nS')/area }  )

        # Ca:
        ca_chl = ChannelLibrary.get_channel( modelsrc=Model.Hull12, celltype=CellType.dIN, channeltype=ChlType.Ca, env=sim.environment)
        cell.apply_channel( channel=ca_chl, parameter_overrides = {'pca':qty("140:um3/ms")/area }  )

        # Na:
        na_chl = ChannelLibrary.get_channel( modelsrc=Model.Dale95, celltype=CellType.RB, channeltype=ChlType.Na, env=sim.environment)
        cell.apply_channel( channel=na_chl,parameter_overrides = {'e_rev':qty("50.0:mV"), 'gBar':qty('240:nS')/area }  )

        # Kf:
        kf_chl = ChannelLibrary.get_channel( modelsrc=Model.Hull12, celltype=CellType.DL,  channeltype=ChlType.Kf, env=sim.environment)
        cell.apply_channel( channel=kf_chl,parameter_overrides = {'e_rev':qty("-81.5:mV"), 'gBar':qty('12:nS')/area }  )

        # Ks:
        ks_chl = ChannelLibrary.get_channel( modelsrc=Model.Hull12, celltype=CellType.RB,  channeltype=ChlType.Ks, env=sim.environment)
        cell.apply_channel( channel=ks_chl,parameter_overrides = {'e_rev':qty("-81.5:mV"), 'gBar':qty('9.6:nS')/area }  )

        return cell
