# Supplementary material for: Modelling Feedback Excitation, Pacemaker Properties and Sensory Switching of Electrically Coupled Brainstem Neurons Controlling Rhythmic Activity
Source: PLoS Comput Biol. 2016 Jan 29;12(1):e1004702. doi: 10.1371/journal.pcbi.1004702 (PMC4732667; doi:10.1371/journal.pcbi.1004702)
Supplement: S1 Paper Simulations — (ZIP) [file pcbi.1004702.s001.zip › paper_simulations2/modelling_common/src/modelling/sensory_pathway/electrical_coupling.py]

#from morphforge.simulation.base.util import get_cell_location


import numpy as np

from morphforge.stdimports import units
#from morphforge.units import qty
#from morphforgecontrib.simulation.util.celllocator import get_cell_location
from morphforge.simulation.base.util.celllocator import CellLocator


#from morphforgecontrib.stdimports import get_cell_location


class PotentialMultiCompartmentalConnection(object):
    def __init__(self, presynaptic_loc, post_synaptic_loc):
        self.presynaptic_loc = presynaptic_loc
        self.postsynaptic_loc = post_synaptic_loc

        self.isRealised = False

    def create(self, sim):
        assert False


class PotentialMultiCompartmentalElectricalSynapse(PotentialMultiCompartmentalConnection):
    def __init__(self, presynaptic_loc, post_synaptic_loc, junction_resistance):
        PotentialMultiCompartmentalConnection.__init__(self,presynaptic_loc=presynaptic_loc, post_synaptic_loc=post_synaptic_loc)
        self.junction_resistance = junction_resistance

    def create(self, sim):
        assert not self.isRealised
        self.isRealised = True

        strength = self.junction_resistance * np.random.normal(loc=1.0, scale= 0.1)
        #print strength
        sim.create_gapjunction(celllocation1 = self.presynaptic_loc,
                              celllocation2 = self.postsynaptic_loc,
                              resistance = strength )


class PotentialConnectionSet(object):
    def __init__(self, connections=None):
        self.connections = connections or []

    def append(self, obj):
        self.connections.append(obj)

    def create_all(self,sim):
        for conn in self.connections:
            conn.create(sim)

    def __iter__(self):
        return  iter(self.connections)


class UnboundConnectionMap(object):
    def __init__(self, connections=None, popsize = None):
        self.connections = connections if connections else []
        self.popsize = popsize

    def __iter__(self):
        return iter(self.connections)

    def bind_all(self, presynaptic_population, postsynaptic_population, binder_func ):
        res = []
        for conn in self.connections:
            r = conn.Bind( presynaptic_population=presynaptic_population, postsynaptic_population=postsynaptic_population, binder_func=binder_func )
            res.append(r)
        return res


    def __len__(self):
        return len(self.connections)

    def append(self, o):
        self.connections.append(o)

class UnboundConnection(object):
    def __init__(self, presynaptic_index, presynaptic_position, postsynaptic_index, postsynaptic_position ):
        self.presynaptic_index =presynaptic_index
        self.presynaptic_position = presynaptic_position
        self.postsynaptic_index =postsynaptic_index
        self.postsynaptic_position =postsynaptic_position

    def Bind(self, presynaptic_population, postsynaptic_population, binder_func):
        preCell =  presynaptic_population[ self.presynaptic_index]
        postCell = postsynaptic_population[ self.postsynaptic_index]
        return binder_func( preCell=preCell,
                            prePosition=self.presynaptic_position,
                            postCell=postCell,
                            postPosition=self.postsynaptic_position )


class ElectricalCoupler(object):


    @classmethod
    def CouplePopulationFixedUniformBindMap(cls, nNeurons, reduce_prob_multiplier, minDist=None, maxDist=None, allow_multiple_gj_between_pair=True, base_gjrateperum=None ):
        if base_gjrateperum is None:
            base_gjrateperum = 0.015

        gjrateperum =  base_gjrateperum * reduce_prob_multiplier


        if minDist is None:
            minDist = 20
        if maxDist is None:
            maxDist = 70


        #minDist =  15.
        #maxDist = 50.

        deltaX = 1
        cellSpacing = 10.

        gapJunctionsExist = set()
    
        allow_multiple_gj_between_pair = True

        connMap = UnboundConnectionMap(popsize=nNeurons)

        for i in range(0, nNeurons):

            # dist is the distance from the 'downstream' neuron:
            #for dist in np.arange( minDist, minDist + maxDist, deltaX ):
            for dist in np.arange( minDist, maxDist, deltaX ):


                # Pick  up to s downstream cells:
                downstream_indices = range(i+1, nNeurons )
                import random as R
                R.shuffle(downstream_indices)

                ## Limit
                nConnectionsMax = 6
                if len(downstream_indices) > nConnectionsMax:
                    downstream_indices = downstream_indices[0:nConnectionsMax]


                for j in downstream_indices:

                    # Create a gap junction?
                    t = np.random.uniform(0, 1.0)
                    if t > deltaX * gjrateperum:
                        continue

                    pair = (i,j)

                    ## Prevent double gap junctions:
                    if not allow_multiple_gj_between_pair and  pair in gapJunctionsExist:
                        continue
                    gapJunctionsExist.add(pair)


                    dI = dist + (j-i) * cellSpacing
                    dJ = dist


                    u = UnboundConnection( presynaptic_index=i,
                                           presynaptic_position=dI,
                                           postsynaptic_index=j,
                                           postsynaptic_position=dJ )
                    connMap.append(u)
                    gapJunctionsExist.add( (i,j) )
                    gapJunctionsExist.add( (j,i) )


        return connMap


    @classmethod
    def CouplePopulationFixedUniform(cls, sim, neuron_population, create=True, func=None, junction_resistance=None, reduce_prob_multiplier=1.0, maxDist=None, minDist=None, allow_multiple_gj_between_pair=False, base_gjrateperum=None):

        if junction_resistance is None:
            junction_resistance = 600 * units.MOhm


        def bindFunc(preCell, prePosition, postCell, postPosition ):
            syn = PotentialMultiCompartmentalElectricalSynapse(presynaptic_loc =  CellLocator.get_location_at_distance_away_from_dummy(preCell, prePosition, ),
                                                               post_synaptic_loc= CellLocator.get_location_at_distance_away_from_dummy(postCell, postPosition),
                                                               junction_resistance=junction_resistance)
            return syn


        connMap = cls.CouplePopulationFixedUniformBindMap( len(neuron_population), reduce_prob_multiplier=reduce_prob_multiplier, minDist=minDist, maxDist=maxDist, base_gjrateperum=base_gjrateperum )
        syns = connMap.bind_all( presynaptic_population=neuron_population,
                                 postsynaptic_population=neuron_population,
                                 binder_func=bindFunc )


        if func:
            for conn in connMap:
                func( ((conn.presynaptic_index, conn.presynaptic_position), (conn.postsynaptic_index,  conn.postsynaptic_position ) ) )


        connections = PotentialConnectionSet(syns)


        if create:
            connections.create_all(sim)

        return connections
