# Supplementary material for: Modelling Feedback Excitation, Pacemaker Properties and Sensory Switching of Electrically Coupled Brainstem Neurons Controlling Rhythmic Activity
Source: PLoS Comput Biol. 2016 Jan 29;12(1):e1004702. doi: 10.1371/journal.pcbi.1004702 (PMC4732667; doi:10.1371/journal.pcbi.1004702)
Supplement: S1 Paper Simulations — (ZIP) [file pcbi.1004702.s001.zip › paper_simulations2/modelling_common/src/modelling/sensory_pathway/mhr_spike_times.py]

import itertools
import pylab

import numpy as np
import random
from morphforge.traces.eventset import EventSet, Event


import quantities as units
from scipy.interpolate.interpolate import interp1d
from matplotlib.path import Path
from matplotlib import patches
from morphforge.traces import eventset
from morphforge.units import qty


class MHRSpikeGenerator(object):

    @classmethod
    def generate_flat_eventset(self, nSpikes, isi, start_time):
        return EventSet( [ Event(start_time+i*isi) for i in range(nSpikes) ] )
