# Supplementary material for: Modelling Feedback Excitation, Pacemaker Properties and Sensory Switching of Electrically Coupled Brainstem Neurons Controlling Rhythmic Activity
Source: PLoS Comput Biol. 2016 Jan 29;12(1):e1004702. doi: 10.1371/journal.pcbi.1004702 (PMC4732667; doi:10.1371/journal.pcbi.1004702)
Supplement: S1 Paper Simulations — (ZIP) [file pcbi.1004702.s001.zip › paper_simulations2/modelling_common/src/modelling/sensory_pathway/old/sNn_model.py]

import morphforge.stdimports as mf
from morphforge.stdimports import *
from morphforgecontrib.stdimports import *


#from morphforge.morphology.util.morphologytranslator import MorphologyTranslator
from morphforge.morphology.builders.morphologyloader import MorphologyLoader
from modelling.rbmodelling2.modelconstants import ChlType, Model, CellType
from modelling.rbmodelling2.experimentalmeasurements import Sautois07Parameters


def getSNNMorphology( axonDiam):
    assert False
    mDict  = {'root': { 'length': 17.5, 'diam': 17.5, 'id':'soma', 'region':'soma', 'sections':
                           [
                            {'absangle': 0, 'length': 1, 'diam': 1.0, 'sections':
                            [
                                {'diam': axonDiam, 'absangle': 0, 'length': 10, 'region':'axon', 'sections':
                                [
                                    #{'diam': axonDiam, 'absangle': 900, 'length': 900,'region':'axon', 'sections':
                                    #    [ {'diam': axonDiam , 'absangle': 90, 'length': 100, 'region':'axon', 'id':'axontip' }]
                                    # }
                                ]
                                }
                              ]
                              }
                            ]
                }
        }

    return  MorphologyLoader.fromDictionary(mDict, morphname="SimpleMorphology3")


def makesNn(sim, name=None, pos=None):
    assert False
    proportionOfGmInAxon = 0.1
    axonDiam= 0.4


    morph = getSNNMorphology(axonDiam=axonDiam)
    if pos:
        morph = MorphologyTranslator.translate(morph, offset=pos)

    cell = sim.create_cell(name=name, morphology=morph )

    ## Active Channels:
    channeltypes = [ ChlType.Kf, ChlType.Ks, ChlType.Na ]
    for chltype in channeltypes:
        channel_functor =  ChannelLibrary.get_channel_functor(modelsrc=Model.Sautois07, celltype=CellType.dIN, channeltype=chltype )

        if chltype ==  ChlType.Na:
            naMult = 1.0
            cell.apply_channel( channel=channel_functor(sim.environment), parameter_multipliers={ 'gBar': Sautois07Parameters.CellArea / qty('950:um2') * naMult} )
        else:
            cell.apply_channel( channel=channel_functor(sim.environment), parameter_multipliers={ 'gBar': Sautois07Parameters.CellArea / qty('950:um2') } )

    # Passive Channels:
    lk_chl = sim.environment.Channel(
                         StdChlLeak,
                         name="LkChl",
                         conductance=(1./qty("300.:MOhm")) / qty("950:um2"),
                         reversalpotential=qty("-51:mV")
                        )

    cell.apply_channel( channel=lk_chl, parameter_multipliers={} )
    cell.apply_channel( channel=lk_chl, where=morph.get_region("axon"), parameter_multipliers={'gScale':proportionOfGmInAxon })


    # Passive Properties:
    cell.set_passive( PassiveProperty.SpecificCapacitance, qty('1.0:uF/cm2') )
    #shortcuts.cell.set_passive( PassiveProperty.SpecificCapacitance, qty('0.5:uF/cm2') )
    cell.set_passive( PassiveProperty.AxialResistance, 60 * unit.ohmcm )

    return cell
