# Supplementary material for: Modelling Feedback Excitation, Pacemaker Properties and Sensory Switching of Electrically Coupled Brainstem Neurons Controlling Rhythmic Activity
Source: PLoS Comput Biol. 2016 Jan 29;12(1):e1004702. doi: 10.1371/journal.pcbi.1004702 (PMC4732667; doi:10.1371/journal.pcbi.1004702)
Supplement: S1 Paper Simulations — (ZIP) [file pcbi.1004702.s001.zip › paper_simulations2/modelling_common/src/modelling/sensory_pathway/old/tIN_model.py]

import morphforge.stdimports as mf
from morphforge.stdimports import *


#from morphforge.morphology.util.morphologytranslator import MorphologyTranslator
from morphforge.morphology.builders.morphologyloader import MorphologyLoader
from modelling.rbmodelling2.modelconstants import ChlType, Model, CellType
from modelling.rbmodelling2.experimentalmeasurements import Sautois07Parameters

from morphforgecontrib.stdimports import *


def getTINMorphology( ):
    assert False
    mDict  = {'root': { 'length': 15., 'diam': 15., 'id':'soma', 'region':'soma', 'sections': [] } }

    return  MorphologyLoader.fromDictionary(mDict, morphname="SimpleMorphology3")


def maketIN(sim, name=None, pos=None, chl_types = None):
    assert False
    if not chl_types:
        chl_types = ( ChlType.Lk, ChlType.Na, ChlType.Kf, ChlType.Ks,  )

    morph = getTINMorphology()
    if pos:
        morph = MorphologyTranslator.translate(morph, offset=pos)


    cell = sim.create_cell(name=name, morphology=morph )
    SA = morph.get_section('soma').getArea() * qty("1:um2")


    # Passive Channels:
    if ChlType.Lk in chl_types:
        lk_chl = sim.environment.Channel(
                             StdChlLeak,
                             name="LkChl",
                             conductance=(1./qty("460.:MOhm")) / SA ,
                             reversalpotential=qty("-55:mV")
                            )

        cell.apply_channel( channel=lk_chl, parameter_multipliers={} )


    if ChlType.Na in chl_types:
        cell.apply_channel(
                channel=ChannelLibrary.get_channel( modelsrc=Model.Hull10, celltype=CellType.tIN, channeltype=ChlType.Na, env = sim.environment ),
                parameter_overrides={ 'gBar': qty('25.0:mS/cm2') } )

    #if ChlType.Ks in chl_types:
    #    cell.apply_channel(
    #                               channel=ChannelLibrary.get_channel( modelsrc=Model.Hull10, celltype=CellType.tIN, channeltype=ChlType.Ks, env = sim.environment ),
    #                               parameter_overrides={ 'gBar': qty('2.0:pS/um2') } )

    #if ChlType.Kf in chl_types:
    #    cell.apply_channel(
    #                           channel=ChannelLibrary.get_channel( modelsrc=Model.Hull10, celltype=CellType.tIN, channeltype=ChlType.Kf, env = sim.environment ),
    #                           parameter_overrides={ 'gBar': qty('0.8:pS/um2') } )

    #cell.apply_channel(
    #                           channel=ChannelLibrary.get_channel( modelsrc=Model.Hull10, celltype=None, channeltype=ChlType.Ka, env = sim.environment ),
    #                           parameter_overrides={ 'gBar': qty('1000.0:pS/um2') } )


    # Passive Properties:
    cell.set_passive( PassiveProperty.SpecificCapacitance, qty('1.0:uF/cm2') )
    cell.set_passive( PassiveProperty.AxialResistance, 60 * units.ohmcm )

    return cell
