# Supplementary material for: Modelling Feedback Excitation, Pacemaker Properties and Sensory Switching of Electrically Coupled Brainstem Neurons Controlling Rhythmic Activity
Source: PLoS Comput Biol. 2016 Jan 29;12(1):e1004702. doi: 10.1371/journal.pcbi.1004702 (PMC4732667; doi:10.1371/journal.pcbi.1004702)
Supplement: S1 Paper Simulations — (ZIP) [file pcbi.1004702.s001.zip › paper_simulations2/modelling_common/src/modelling/sensory_pathway/pathway_constants.py]

class UserTags():
    sNns = 'sNns'
    tINs = 'tINs'
    dINs = 'dINs'
    aINs = 'aINs'

    LHS = 'LHS'
    RHS = 'RHS'

    cXXs = "cXX"
    cINs = "cINs"


class NCells():
    tINs = 20
    dINs = 30
