# Supplementary material for: Modelling Feedback Excitation, Pacemaker Properties and Sensory Switching of Electrically Coupled Brainstem Neurons Controlling Rhythmic Activity
Source: PLoS Comput Biol. 2016 Jan 29;12(1):e1004702. doi: 10.1371/journal.pcbi.1004702 (PMC4732667; doi:10.1371/journal.pcbi.1004702)
Supplement: S1 Paper Simulations — (ZIP) [file pcbi.1004702.s001.zip › paper_simulations2/modelling_common/src/modelling/sensory_pathway/synapses_onto_dIN.py]

from morphforge.stdimports import qty, units
from morphforgecontrib.stdimports import *


class SynapseParametersDefault(object):
    VThresh =  qty("0:mV")
    Delay_IPSI =  qty("1.0:ms")


from morphforge.componentlibraries.psm_template_library  import PostSynapticTemplateLibrary

# tIN-> dIN
# ##########
PostSynapticTemplateLibrary.register_template_specialisation( modelsrc='HULL10', synapsetype='tIN-dIN-AMPA',
        template_type = PostSynapticMech_Exp2Syn_Base,
        tau_open = 0.2 * units.ms, tau_close=3.0*units.ms, e_rev=0 * units.mV, popening=0.5, peak_conductance=qty("0.125:nS"),
        #tags=['AMPA']
        )


PostSynapticTemplateLibrary.register_template_specialisation( modelsrc='HULL10', synapsetype='tIN-dIN-NMDA',
        template_type = PostSynapticMech_Exp2SynNMDA_Base,
        tau_open=5.0*units.ms,  tau_close=80*units.ms, e_rev=qty("0:mV"),  popening=0.5, peak_conductance=qty("0.150:nS"), vdep=True,
        #tags=['NMDA']
        )

# dIN-> dIN
# ----------
PostSynapticTemplateLibrary.register_template_specialisation( modelsrc='HULL10', synapsetype='dIN-dIN-AMPA',
        template_type = PostSynapticMech_Exp2Syn_Base,
        tau_open = 0.2 * units.ms, tau_close=3.0*units.ms, e_rev=0 * units.mV, popening=1.0, peak_conductance=qty("0.300:nS"),
        )

PostSynapticTemplateLibrary.register_template_specialisation( modelsrc='HULL10', synapsetype='dIN-dIN-NMDA',
        template_type = PostSynapticMech_Exp2SynNMDA_Base,
        tau_open=5.0*units.ms,  tau_close=80.0*units.ms, e_rev=qty("0:mV"),  popening=1.0, peak_conductance=qty("0.150:nS"), vdep=True,
        )

PostSynapticTemplateLibrary.register_template_specialisation( modelsrc='HULL10', synapsetype='dIN-dIN-Background-NMDA-MgBlock',
        template_type = PostSynapticMech_Exp2SynNMDA_Base,
        tau_open=5.0*units.ms,  tau_close=10000*units.ms, e_rev=qty("0:mV"),  popening=1.0, peak_conductance=qty("0.150:nS"), vdep=False,
        )
PostSynapticTemplateLibrary.register_template_specialisation( modelsrc='HULL10', synapsetype='dIN-dIN-Background-NMDA',
        template_type = PostSynapticMech_Exp2SynNMDA_Base,
        tau_open=5.0*units.ms,  tau_close=10000*units.ms, e_rev=qty("0:mV"),  popening=1.0, peak_conductance=qty("0.150:nS"), vdep=True,
        )
PostSynapticTemplateLibrary.register_template_specialisation( modelsrc='HULL10', synapsetype='dIN-dIN-Background-NMDA-SlowOpen',
        template_type = PostSynapticMech_Exp2SynNMDA_Base,
        tau_open=1000.0*units.ms,  tau_close=5000*units.ms, e_rev=qty("0:mV"),  popening=1.0, peak_conductance=qty("0.150:nS"), vdep=True,
        )

# MHR -> dIN
# -----------
PostSynapticTemplateLibrary.register_template_specialisation( modelsrc='HULL10', synapsetype='MHR-dIN-Inhib',
        template_type = PostSynapticMech_Exp2Syn_Base,
        tau_open=1.5*units.ms,  tau_close=20*units.ms, e_rev=qty("-70:mV"),  popening=1.0, peak_conductance=qty("2.000:nS"),
        )

# cIN -> dIN
# -----------
PostSynapticTemplateLibrary.register_template_specialisation( modelsrc='HULL10', synapsetype='cIN-dIN-Inhib',
        template_type = PostSynapticMech_Exp2Syn_Base,
        tau_open=1.5*units.ms,  tau_close=4.0*units.ms, e_rev=qty("-64:mV"),  popening=1.0, peak_conductance=qty("0.3:nS"),
        )

# dIN -> cIN
# -----------
PostSynapticTemplateLibrary.register_template_specialisation( modelsrc='HULL10', synapsetype='dIN-cIN-AMPA',
        template_type = PostSynapticMech_Exp2Syn_Base,
        tau_open=0.2*units.ms,  tau_close=3.0*units.ms, e_rev=qty("0:mV"),  popening=1.0, peak_conductance=qty("0.40:nS"),
        )


def build_std_presyn_cell_to_cell(env, pre_loc, delay=None):
    return env.SynapticTrigger(
                                    SynapticTriggerByVoltageThreshold,
                                    cell_location =  pre_loc.soma,
                                    voltage_threshold = SynapseParametersDefault.VThresh,
                                    delay=(SynapseParametersDefault.Delay_IPSI if delay is None else delay)
                                    )


# tIN -> dIN
# ==============
def create_synapse_tIN_to_dIN_AMPA_spike_times_new( sim, times, postsynaptic, **kwargs ):
    env = sim.environment
    psm_tmpl = PostSynapticTemplateLibrary.get_template( modelsrc='HULL10', synapsetype='tIN-dIN-AMPA', sim=sim)
    return sim.create_synapse(
                trigger=env.SynapticTrigger(SynapticTriggerAtTimes, time_list=times),
                postsynaptic_mech=psm_tmpl.instantiate(cell_location=postsynaptic.soma, **kwargs)
                )

def create_synapse_tIN_to_dIN_NMDA_spike_times_new( sim, times, postsynaptic, **kwargs ):
    env = sim.environment
    psm_tmpl = PostSynapticTemplateLibrary.get_template( modelsrc='HULL10', synapsetype='tIN-dIN-NMDA', sim=sim)
    return sim.create_synapse(
                trigger=env.SynapticTrigger(SynapticTriggerAtTimes, time_list=times),
                postsynaptic_mech=psm_tmpl.instantiate(cell_location=postsynaptic.soma, **kwargs)
                )

def create_synapse_tIN_to_dIN_AMPA_new( sim, presynaptic, postsynaptic, delay=None, **kwargs ):
    env = sim.environment
    psm_tmpl = PostSynapticTemplateLibrary.get_template( modelsrc='HULL10', synapsetype='tIN-dIN-AMPA', sim=sim)
    return sim.create_synapse(
                trigger=build_std_presyn_cell_to_cell(env, presynaptic, delay=delay),
                postsynaptic_mech=psm_tmpl.instantiate(cell_location=postsynaptic.soma, **kwargs)
                )

def create_synapse_tIN_to_dIN_NMDA_new( sim, presynaptic, postsynaptic, **kwargs ):
    env = sim.environment
    psm_tmpl = PostSynapticTemplateLibrary.get_template( modelsrc='HULL10', synapsetype='tIN-dIN-NMDA', sim=sim)
    return sim.create_synapse(
                trigger=build_std_presyn_cell_to_cell(env, presynaptic),
                postsynaptic_mech=psm_tmpl.instantiate(cell_location=postsynaptic.soma, **kwargs)
                )

def create_synapse_tIN_to_dIN_AMPANMDA_spike_times_new(sim, times, postsynaptic, multiplier=1.0, ampa_multiplier=1.0, nmda_multiplier=1.0, parameter_overrides=None ):
    parameter_overrides = parameter_overrides or {}
    down_factor = 1.0
    s1 = create_synapse_tIN_to_dIN_AMPA_spike_times_new( sim, times, postsynaptic, parameter_multipliers={'peak_conductance':multiplier*down_factor * ampa_multiplier},parameter_overrides=parameter_overrides  )
    s2 = create_synapse_tIN_to_dIN_NMDA_spike_times_new( sim, times, postsynaptic, parameter_multipliers={'peak_conductance':multiplier*down_factor * nmda_multiplier},parameter_overrides=parameter_overrides  )
    return [s1,s2]

def create_synapse_tIN_to_dIN_AMPANMDA_new(sim, times, postsynaptic,multiplier=1.0, ampa_multiplier=1.0, nmda_multiplier=1.0, parameter_overrides=None, synapse_pop_name=None):
    parameter_overrides = parameter_overrides or {}
    down_factor = 1.0

    s1 = create_synapse_tIN_to_dIN_AMPA_new( sim, times, postsynaptic, parameter_multipliers = {'peak_conductance':multiplier*down_factor * ampa_multiplier},parameter_overrides=parameter_overrides )
    s2 = create_synapse_tIN_to_dIN_NMDA_new( sim, times, postsynaptic, parameter_multipliers = {'peak_conductance':multiplier*down_factor * nmda_multiplier},parameter_overrides=parameter_overrides )
    return s1,s2


def create_synapse_dIN_to_dIN_AMPA_spike_times_new( sim, times, postsynaptic, **kwargs ):
    env = sim.environment
    psm_tmpl = PostSynapticTemplateLibrary.get_template( modelsrc='HULL10', synapsetype='dIN-dIN-AMPA', sim=sim)
    return sim.create_synapse(
                trigger=env.SynapticTrigger(SynapticTriggerAtTimes, time_list=times),
                postsynaptic_mech=psm_tmpl.instantiate(cell_location=postsynaptic.soma, **kwargs)
                )

def create_synapse_dIN_to_dIN_NMDA_spike_times_new( sim, times, postsynaptic, **kwargs ):
    env = sim.environment
    psm_tmpl = PostSynapticTemplateLibrary.get_template( modelsrc='HULL10', synapsetype='dIN-dIN-NMDA', sim=sim)
    return sim.create_synapse(
                trigger=env.SynapticTrigger(SynapticTriggerAtTimes, time_list=times),
                postsynaptic_mech=psm_tmpl.instantiate(cell_location=postsynaptic.soma, **kwargs)
                )

def create_synapse_dIN_to_dIN_AMPA_new( sim, presynaptic, postsynaptic, **kwargs ):
    env = sim.environment
    psm_tmpl = PostSynapticTemplateLibrary.get_template( modelsrc='HULL10', synapsetype='dIN-dIN-AMPA', sim=sim)
    return sim.create_synapse(
                trigger=build_std_presyn_cell_to_cell(env, presynaptic),
                postsynaptic_mech=psm_tmpl.instantiate(cell_location=postsynaptic.soma, **kwargs)
                )

def create_synapse_dIN_to_dIN_NMDA_new( sim, presynaptic, postsynaptic, **kwargs ):
    env = sim.environment
    psm_tmpl = PostSynapticTemplateLibrary.get_template( modelsrc='HULL10', synapsetype='dIN-dIN-NMDA', sim=sim)
    return sim.create_synapse(
                trigger=build_std_presyn_cell_to_cell(env, presynaptic),
                postsynaptic_mech=psm_tmpl.instantiate(cell_location=postsynaptic.soma, **kwargs)
                )

def create_synapse_background_NMDA_spike_times_new( sim, times,  postsynaptic, **kwargs):
    env = sim.environment
    psm_tmpl = PostSynapticTemplateLibrary.get_template( modelsrc='HULL10', synapsetype='dIN-dIN-Background-NMDA', sim=sim)
    return sim.create_synapse(
                trigger=env.SynapticTrigger(SynapticTriggerAtTimes, time_list=times),
                postsynaptic_mech=psm_tmpl.instantiate(cell_location=postsynaptic.soma, **kwargs)
                )
def create_synapse_background_NMDA_slow_open_spike_times_new( sim, times,  postsynaptic, **kwargs):
    env = sim.environment
    psm_tmpl = PostSynapticTemplateLibrary.get_template( modelsrc='HULL10', synapsetype='dIN-dIN-Background-NMDA-SlowOpen', sim=sim)
    return sim.create_synapse(
                trigger=env.SynapticTrigger(SynapticTriggerAtTimes, time_list=times),
                postsynaptic_mech=psm_tmpl.instantiate(cell_location=postsynaptic.soma, **kwargs)
                )

def create_synapse_background_NMDAMgBlockVoltageDependance_spike_times_new( sim, times,  postsynaptic, **kwargs):
    env = sim.environment
    psm_tmpl = PostSynapticTemplateLibrary.get_template( modelsrc='HULL10', synapsetype='dIN-dIN-Background-NMDA-MgBlock', sim=sim)
    return sim.create_synapse(
                trigger=env.SynapticTrigger(SynapticTriggerAtTimes, time_list=times),
                postsynaptic_mech=psm_tmpl.instantiate(cell_location=postsynaptic.soma, **kwargs)
                )

def create_synapse_mhr_to_dIN_inhib_spike_times_new( sim, times, postsynaptic, **kwargs ):
    env = sim.environment
    psm_tmpl = PostSynapticTemplateLibrary.get_template( modelsrc='HULL10', synapsetype='MHR-dIN-Inhib', sim=sim)
    return sim.create_synapse(
                trigger=env.SynapticTrigger(SynapticTriggerAtTimes, time_list=times),
                postsynaptic_mech=psm_tmpl.instantiate(cell_location=postsynaptic.soma, **kwargs)
                )


def create_synapse_cIN_to_dIN_Inhib_new( sim, presynaptic, postsynaptic, delay=None, **kwargs):
    env = sim.environment
    psm_tmpl = PostSynapticTemplateLibrary.get_template( modelsrc='HULL10', synapsetype='cIN-dIN-Inhib', sim=sim)
    return sim.create_synapse(
                trigger=build_std_presyn_cell_to_cell(env, presynaptic, delay=None),
                postsynaptic_mech=psm_tmpl.instantiate(cell_location=postsynaptic.soma, **kwargs)
                )

def create_synapse_cIN_to_dIN_Inhib_spike_times_new( sim, times, postsynaptic, **kwargs ):
    env = sim.environment
    psm_tmpl = PostSynapticTemplateLibrary.get_template( modelsrc='HULL10', synapsetype='cIN-dIN-Inhib', sim=sim)
    return sim.create_synapse(
                trigger=env.SynapticTrigger(SynapticTriggerAtTimes, time_list=times),
                postsynaptic_mech=psm_tmpl.instantiate(cell_location=postsynaptic.soma, **kwargs)
                )


def create_synapse_dIN_to_cIN_AMPA_new( sim, presynaptic, postsynaptic, **kwargs ):
    env = sim.environment
    psm_tmpl = PostSynapticTemplateLibrary.get_template( modelsrc='HULL10', synapsetype='dIN-cIN-AMPA', sim=sim)
    return sim.create_synapse(
                trigger=build_std_presyn_cell_to_cell(env, presynaptic),
                postsynaptic_mech=psm_tmpl.instantiate(cell_location=postsynaptic.soma, **kwargs)
                )
