# Supplementary material for: Modelling Feedback Excitation, Pacemaker Properties and Sensory Switching of Electrically Coupled Brainstem Neurons Controlling Rhythmic Activity
Source: PLoS Comput Biol. 2016 Jan 29;12(1):e1004702. doi: 10.1371/journal.pcbi.1004702 (PMC4732667; doi:10.1371/journal.pcbi.1004702)
Supplement: S1 Paper Simulations — (ZIP) [file pcbi.1004702.s001.zip › paper_simulations2/modelling_common/src/modelling/sensory_pathway/tin_spike_times.py]

import itertools
import pylab

import numpy as np
import random
from morphforge.traces.eventset import EventSet


import quantities as units
from scipy.interpolate.interpolate import interp1d
from matplotlib.path import Path
from matplotlib import patches


class TINSpikeTimes(object):

    spike_times = [
        [4.5,9.4,15.7,24,36.7],
        [6.3,16.4,30.5],
        [5.9,12.1,18.5,28.7,],
        [4.2,7.9,23.7,],
        [5.2,12.1,22.9,],
        [4.6,9.4,15,22.3,],
        [4.5,9.9,19],
        [5.9,14.9],
        [4.2,8.3,14.5],
        [4.8,13.4],
        [6.1,12.7],
        [5.2,12.5],
        [5.4,11.9],
        [5.2,11.6],
        [9.8],
        [4.7,9.4,],
        [3.9,9.2,],
        [9.1,],
        [8.1,],
        [7.9,],
        [7,],
        [6.6,],
        [6.5,],
        [6.5,],
        [5.6,],
        [5.6,],
        [5.6,],
        [5.5,],
        [5.1,],
        [5.1,],
        [5,],
        [4.9,],
        [4.6,],
    ]

    @classmethod
    def getSpikeTimesForNtINs(cls, n, offset = 0*units.ms):
        neurons = [ random.choice(cls.spike_times) for i in range(n) ]

        all_spike_times_list = sorted( list( itertools.chain(*neurons) ) )

        all_spike_times_list = [ st + float( offset.rescale("ms") ) for st in all_spike_times_list]
        #all_spike_times = np.array( all_spike_times_list )


        eventset = EventSet( events = all_spike_times_list * units.ms, name="Spike times onto dINs", comment="tIN Spike Times" )
        return eventset


        #return all_spike_times


#counts = [0] * 6
spikes_times =  [ list() for i in range(0,6) ]
for s in TINSpikeTimes.spike_times:
    for i,t in enumerate(s):
        spikes_times[ i + 1 ].append(t)


#print spikes_times

#
#
#f = pylab.figure()
#ax = f.add_subplot(111)
#for i,s in enumerate(spikes_times):
#    nPoints = len(s)
#    yValues = np.linspace(i -0.2, i+0.2, nPoints)
#    ax.plot(s, yValues, 'x', label="Spikes: %d" %i )
#
#pylab.show()
#print counts
#t = sum(counts[2:]) / 100.
#print [ x/t*(2/3.) for x in counts ]
#x = TINSpikeTimes.getSpikeTimesForNtINs(20)
#print x.shape

#print x

#all_spike_times_list = sorted( list( itertools.chain(*spike_times) ) )
#
#print all_spike_times_list
#print
#print 'List len:', len(all_spike_times_list )


#pylab.hist(all_spike_times, bins=20)

#pylab.show()


class TINSpikeGenerator(object):
    nSpikes = [0,1,2,3,4,5]

    # OLD:
    frequency_data = [
        [ 0,      (100,   0,   0,   0,   0,  0) ],
        [ 82.0 ,  (100,   0,   0,   0,   0,  0) ],
        [ 106.0,  (0,   100,   0,   0,   0,  0) ],
        [ 112,    (0,   100,   0,   0,   0,  0) ],
        [ 160,    (0,    34,   33, 21,   8,  4) ],
       ]


    
    frequency_data = [
        [ 0,      (100.,   0,   0,   0,   0,  0) ],
        [ 90.0 ,  (100.,   0,   0,   0,   0,  0) ],
        [ 100.0,  (0,   100.,   0,   0,   0,  0) ],
        #[ 112,    (0,   100,   0,   0,   0,  0) ],
        [ 120.,    (0,    34.,   33., 21.,   8.,  4.) ],
        [ 160.,    (0,    34.,   33., 21.,   8.,  4.) ],
       ]


    #Mean and Std deviation data
    spikeTimeData = [
                 (),
                # Spike 1:
                (5.73,  1.36),
                # Spike 2:
                (11.32, 2.32),
                (19.98, 5.12),
                (25.00, 2.71),
                (36.7,  2.71) #

                 ]

    @classmethod
    def generate(cls, stimulation_level, ntINs, tOffset=0, mean_adjust=1., reduce_first_spike_sd=False):
        return [ cls.generatesingle(stimulation_level=stimulation_level,tOffset=tOffset, mean_adjust=mean_adjust,reduce_first_spike_sd=reduce_first_spike_sd  ) for i in range(ntINs) ]


    @classmethod
    def generate_flat_eventset(cls, **kwargs):
        times = cls.generate_flat(**kwargs) * units.ms
        return EventSet( times, comment='tIN spike timing' )

    @classmethod
    def generate_flat(cls, **kwargs):
        return list( itertools.chain( *cls.generate(**kwargs) ) )


    @classmethod
    def generatesingle(cls, stimulation_level,tOffset, mean_adjust,reduce_first_spike_sd=False):

        #
        stimulation_level = min(stimulation_level, cls.frequency_data[-1][0]-0.01 )

        # How many spikes:
        f_data = np.array( [ [f[0]]+list(f[1]) for f in cls.frequency_data  ] )
        f = interp1d(f_data[:,0], f_data[:,1:].T  )
        propsAtStim = f(stimulation_level)
        propsAtStimCumSum = np.cumsum(propsAtStim) / np.sum(propsAtStim)
        #propsAtStimCumSum /= propsAtStimCumSum[-1] # Normalise to 100
        r = np.random.random_sample(1)[0]
        nSpikes = propsAtStimCumSum.searchsorted( r )

        # Timings per spike:
        spike_times = []
        for spike_num in range(1, nSpikes+1):
            m = cls.spikeTimeData[spike_num][0] * mean_adjust
            s =  cls.spikeTimeData[spike_num][1]

            if reduce_first_spike_sd and spike_num==1:
                s = s /2.

            spikeTime = np.random.normal( loc=m, scale=s ) + tOffset
            spike_times.append(spikeTime)

        return spike_times


    @classmethod
    def plotStimStrengthVsFrequency(cls,ax=None):
        colors = ['orange', 'blue','green','red','cyan','purple']*3


        #f= pylab.figure(figsize=(16,12))
        if ax is None:
            f= pylab.figure(figsize=(4.5,3.5))
            ax = f.add_subplot(111)

        for i,nSpikes in enumerate(TINSpikeGenerator.nSpikes):

            upperpoints = []
            lowerpoints = []

            for stim_level, responses in TINSpikeGenerator.frequency_data:
                upperpoints.append( (stim_level,sum(responses[:nSpikes+1]) ) )
                lowerpoints.append( (stim_level,sum(responses[:nSpikes])) )

            # Initialise:
            pts =   upperpoints + list(reversed(lowerpoints)) + [ upperpoints[0] ]
            codes = [Path.MOVETO] + [Path.LINETO]* (len(pts)-2) + [Path.CLOSEPOLY]

            ax.add_patch( patches.PathPatch(Path(pts,codes), facecolor=colors[i],lw=1, label='n=%d' %nSpikes) )# , label="nSpikes:%d" %nSpikes )


        do_labels = False
        if do_labels:
            # Label up regions:
            span_height = np.array( (110) )
            text_height = 115.

            xPos = 86.8
            xErr = 8.0
            yDelta = 5.0
            ax.plot((xPos,xPos), (0,span_height+yDelta), linewidth=2, color='k', linestyle='--')
            ax.text( xPos, text_height+yDelta,"""Threshold to \n produce EPSP in tIN \n(No spike)""", ha='center', va='center' )
            ax.errorbar( x=(xPos), y=110+yDelta, xerr=xErr, color='k')


            xPos = 94.
            xErr = 6.0
            yDelta = -5.0
            ax.plot((xPos,xPos), (0,span_height+yDelta), linewidth=2, color='k', linestyle='--')
            ax.text( xPos, text_height+yDelta,"""All tINs \n spike""", ha='center', va='center' )
            ax.errorbar( x=(xPos), y=110+yDelta, xerr=xErr, color='k')


            xPos = 100
            yDelta = 5.0
            ax.plot((xPos,xPos), (0,span_height+yDelta), linewidth=2, color='k', linestyle='--')
            ax.text( xPos, text_height+yDelta,"""Swimming\nThreshold""", ha='center', va='center' )


            xPos = 112
            yDelta = 5.0
            ax.plot((xPos,xPos), (0,span_height+yDelta), linewidth=2, color='k', linestyle='--')
            ax.text( xPos, text_height+yDelta,"""tINs begin to \n fire multiply""", ha='center', va='center' )


        ax.set_xlim(70,150)
        ax.set_ylim(-10,135)
        ax.set_ylim(-10,110)
        
        ax.set_xticks([80,100,120,140,])
        ax.set_xticklabels(['80%','100%','120%','140%',])
        ax.set_yticks([0,50,100])
        ax.set_yticklabels(['0','0.5','1.0'])
        #ax.set_ylabel('#Spikes fired/tIN')
        ax.set_ylabel('Probability  of a tIN\nfiring $n$ spikes') #Spikes fired/tIN')
        ax.set_xlabel('Level of stimulation ')
        #'ax.set_yticklabslIs([0,25,50,75,100])
        ax.legend(loc=3, prop={'size':8}, labelspacing=0.2, handlelength=1.2,  )


    @classmethod
    def plotSpikeTimingData(cls,ax=None):

        if ax is None:
            f= pylab.figure(figsize=(4.5,3.5))
            ax = f.add_subplot(111)


        spikes_times =  [ list() for i in range(0,6) ]
        for s in TINSpikeTimes.spike_times:
            for i,t in enumerate(s):
                spikes_times[ i + 1 ].append(t)


        #spikes_dists =  [ (np.mean(s), np.std(s)) for s in spikes_times ]

        spikes_dists = TINSpikeGenerator.spikeTimeData


        # import random
        for l in spikes_times:
            random.shuffle(l)


        for i,s in enumerate(spikes_times):
            if i==0:
                continue

            # Plot the points:
            pt_y_spread= 0.15
            yValues = np.linspace(i-pt_y_spread, i+pt_y_spread, len(s))
            l = ax.plot(s, yValues, 'x', markersize=2.0) # label="Spikes: %d" %i )

            # Plot the means and std-devs:
            mn, std = spikes_dists[i]

            ax.errorbar( x=mn, y=i-0.4, xerr=std, color=l[0].get_color(),linewidth=1.0, alpha=1.0, markeredgewidth=0.75, )
            ax.plot( [mn], [i-0.4], 'o', color=l[0].get_color(), label='Spike %d [Mean/Std %2.2f/%2.2F'%( i, mn,std),markersize=2.0  )
            ax.text( x=mn+6+std, y=i-0.4, s='$(\mu_%d, \sigma_%d)$'%(i,i), ha='center',va='center', color=l[0].get_color(), size=8 )


        ax.set_ylim( 0,5.5)
        ax.set_xlim( 0,50)
        ax.set_xticks( [ 0,20,40])
        ax.set_xticklabels( [ '0ms', '20ms','40ms'])
        ax.set_yticks( [1,2,3,4,5])
        ax.set_yticklabels( ['1st','2nd','3rd','4th','5th'])
        ax.set_ylabel('Spike number')
        ax.set_xlabel('Time after head skin stimulus')
        #ax.legend(loc=2)
