# Supplementary material for: Modelling Feedback Excitation, Pacemaker Properties and Sensory Switching of Electrically Coupled Brainstem Neurons Controlling Rhythmic Activity
Source: PLoS Comput Biol. 2016 Jan 29;12(1):e1004702. doi: 10.1371/journal.pcbi.1004702 (PMC4732667; doi:10.1371/journal.pcbi.1004702)
Supplement: S1 Paper Simulations — (ZIP) [file pcbi.1004702.s001.zip › paper_simulations2/modelling_common/src/modelling/sensory_pathway/xin_spike_times.py]

 

myst_spike_times = [
7.5,
8.3,
8.5,
8.5,
8.7,
8.8,
8.9,
9.1,
9.2,
9.3,
9.4,
9.8,
10.2,
10.5,
10.5,
10.9,
10.9,
10.9,
11.1,
11.3,
11.8,
12.0,
12.6,
12.6,
12.8,
12.9,
14.0,
14.1,
15.8,
15.9,
16.1,
16.2,
16.3,
17.1,
17.9,
18.0,
18.2,
18.5,
18.5,
18.6,
19.2,
19.2,
19.4,
19.4,
20.0,
20.0,
20.1,
20.1,
20.2,
20.5,
20.9,
21.2,
21.2,
21.4,
21.5,
21.9,
22.1,
22.6,
23.1,
23.1,
23.4,
23.4,
23.6,
24.5,
24.9,
24.9,
25.4,
25.4,
25.5,
25.6,
25.8,
26.2,
26.5,
26.6,
26.7,
26.9,
27.1,
27.1,
28.7,
29.0,
29.1,
29.2,
29.4,
29.8,
30.0,
30.2,
31.0,
31.4,
31.5,
31.8,
31.9,
31.9,
32.2,
32.4,
32.6,
33.3,
33.5,
33.5,
33.8,
35.0,
35.4,
35.8,
36.3,
36.6,
36.9,
37.7,
38.1,
38.6,
39.0,
40.9,
41.6,
42.1,
42.3,
42.6,
42.7,
43.1,
44.2,
44.4,
44.6,
45.1,
45.3,
46.0,
46.1,
46.5,
48.1,
48.7,
49.1,
49.1,
49.1,
49.8,
50.2,
50.7,
51.4,
51.6,
52.5,
52.9,
52.9,
55.4,
58.0,
58.1,
58.8,
58.9,
59.7,
59.8,
60.9,
61.1,
61.4,
61.5,
61.9,
62.3,
62.3,
62.5,
62.6,
63.2,
65.3,
65.9,
67.3,
67.7,
67.8,
68.1,
68.9,
69.3,
69.7,
70.8,
72.2,
72.4,
74.6,
76.1,
77.1,
78.4,
79.1,
79.8,
81.0,
81.3,
81.9,
81.9,
82.2,
85.3,
88.8,
89.4,
93.0,
95.7,
97.7,
99.3,
99.4,
100.0,
100.7,
103.5,
109.1,
111.3,
111.8,
116.0,
117.0,
117.3,
119.5,
121.2,
129.3,
131.4,
137.9,
143.4,
145.8,
148.5,
148.7,
151.1,
156.8,
175.2,
175.4,
176.5,
178.4,
186.5,
]


import itertools
import numpy as np
import random


all_spikes = myst_spike_times
all_spikes_array = np.array(all_spikes)


import scipy
import scipy.stats as ss


def get_n_spikes(n, offset, scale_beta=1.0):

    (fit_alpha,fit_loc,fit_beta) = (1.0673245809705172, 7.482926778338296, 40.308530838896175)
    gamma_rv=ss.gamma(fit_alpha,loc=fit_loc,scale=fit_beta*scale_beta,) 
    return gamma_rv.rvs(n) + offset
