# Supplementary material for: Modelling Feedback Excitation, Pacemaker Properties and Sensory Switching of Electrically Coupled Brainstem Neurons Controlling Rhythmic Activity
Source: PLoS Comput Biol. 2016 Jan 29;12(1):e1004702. doi: 10.1371/journal.pcbi.1004702 (PMC4732667; doi:10.1371/journal.pcbi.1004702)
Supplement: S1 Paper Simulations — (ZIP) [file pcbi.1004702.s001.zip › paper_simulations2/paper2/build_fig_test.py]

#~ 
#~ 
#~ import svgtools
#~ 
#~ COL0_TEXT = svgtools.StdLayout.COL0_TEXT
#~ COL0_FIG =  svgtools.StdLayout.COL0_FIG 
#~ COL1_TEXT = svgtools.StdLayout.COL1_TEXT 
#~ COL1_FIG  = svgtools.StdLayout.COL1_FIG 
#~ 
#~ ROW0_TEXT = svgtools.StdLayout.ROW0_TEXT
#~ ROW0_FIG =  svgtools.StdLayout.ROW0_FIG 
#~ 
#~ 
#~ 
#~ fig = svgtools.figure_with_background(14 ,17.5)
#~ 
#~ 
#~ 
#~ svgtools.add_figlabel(fig, 'A', COL0_TEXT, ROW0_TEXT)
#~ 
#~ 
#~ 
#~ 
#~ 
#~ 
#~ 
#~ fig.save('output/test.svg')
