# Supplementary material for: Modelling Feedback Excitation, Pacemaker Properties and Sensory Switching of Electrically Coupled Brainstem Neurons Controlling Rhythmic Activity
Source: PLoS Comput Biol. 2016 Jan 29;12(1):e1004702. doi: 10.1371/journal.pcbi.1004702 (PMC4732667; doi:10.1371/journal.pcbi.1004702)
Supplement: S1 Paper Simulations — (ZIP) [file pcbi.1004702.s001.zip › paper_simulations2/paper2/build_figure_03.py]

#!/usr/bin/python
# -*- coding: utf-8 -*-

import svgtools


COL0_TEXT = svgtools.StdLayout.COL0_TEXT
COL0_FIG =  svgtools.StdLayout.COL0_FIG
COL1_TEXT = svgtools.StdLayout.COL1_TEXT
COL1_FIG  = svgtools.StdLayout.COL1_FIG

ROW0_TEXT = svgtools.StdLayout.ROW0_TEXT
ROW0_FIG =  svgtools.StdLayout.ROW0_FIG


dx2=0.5

#fig = svgtools.figure_with_background(12, 17)


fig = svgtools.figure_with_background(17.35,17.5)
#svgtools.add_file_mpl(fig, 'page_sizes/page_sizes.svg', 0,0)


svgtools.add_file(fig, "build/raw_fig03_a.svg", 0.5, 0.50)
svgtools.add_file(fig, "build/raw_fig03_b.svg", 7.5-dx2, 0.0)


svgtools.add_file_mpl(fig, "build/raw_fig03_c.svg", 15, 0.)
svgtools.add_file_mpl(fig, "build/raw_fig03_d.svg", 15, 5.)


dy = 3.75
COL0_FIG = -1.5
svgtools.add_file_mpl(fig, "build/raw_fig03_f.svg", COL0_FIG, 6.0)
svgtools.add_file_mpl(fig, "build/raw_fig03_g.svg", COL0_FIG, 6.0 + 8.)


#svgtools.add_text(fig, 'NMDA with voltage-dependancy', 3., 7.25+dy  , weight='normal',style='italic', size=8)
#svgtools.add_text(fig, 'NMDA without voltage-dependancy', 3., 7.25+dy+5  , weight='normal',style='italic', size=8)


# Frequency diagram
svgtools.add_file_mpl(fig, "build/raw_fig03_e.svg", 13, 10.5)


svgtools.add_figlabel(fig, 'A', COL0_TEXT, ROW0_TEXT)
svgtools.add_figlabel(fig, 'B', COL1_TEXT+1-dx2, ROW0_TEXT)
svgtools.add_figlabel(fig, 'C', COL1_TEXT+1-dx2, ROW0_TEXT+2.75)

svgtools.add_figlabel(fig, 'D', 15, 0.5)
svgtools.add_figlabel(fig, 'E', 15, 5.5)

svgtools.add_figlabel(fig, 'F', COL0_TEXT, 6.5)
svgtools.add_figlabel(fig, 'G', COL0_TEXT, 14.5)

svgtools.add_figlabel(fig, 'H', 14, 11.25 )


# Arrows:
#svgtools.define_marker_std(fig,'Arrow1Mend')

x0 = 390
x1 = 531.5
x1 = 485

y0 = 365
y1 = 560

y_off_top = 20
y_off_bottom = 20

#svgtools.add_path(fig, pts=[(x1, y0), (x1,y0-y_off_top), (x0,y0-y_off_top)] , style={"marker-end":"url(#Arrow1Mend)"})
#svgtools.add_path(fig, pts=[(x1, y1), (x1,y1-y_off_bottom), (x0,y1-y_off_bottom)] , style={"marker-end":"url(#Arrow1Mend)"})

#x0,y0 = (250,325)
#x1,y1 = (x0,y0+5)
#x2,y2 = (x1+44.21, y1)
#pts1 = [(x0,y0),(x1,y1),(x2,y2)]
#svgtools.add_path(fig, pts=pts1, style={"marker-end":"url(#Arrow1Mend)"})


fig.save('output/fig03.svg')
