# Supplementary material for: Modelling Feedback Excitation, Pacemaker Properties and Sensory Switching of Electrically Coupled Brainstem Neurons Controlling Rhythmic Activity
Source: PLoS Comput Biol. 2016 Jan 29;12(1):e1004702. doi: 10.1371/journal.pcbi.1004702 (PMC4732667; doi:10.1371/journal.pcbi.1004702)
Supplement: S1 Paper Simulations — (ZIP) [file pcbi.1004702.s001.zip › paper_simulations2/paper2/build_figure_04.py]

import svgtools
fig = svgtools.figure_with_background(12.3,5)
#fig = svgtools.figure_with_background(8.3,14.5)


svgtools.add_file(fig, 'build/raw_fig04.svg', 0,0.25)
svgtools.add_figlabel(fig, 'A', 0.0, 0.5)
svgtools.add_figlabel(fig, 'B', 7.5, 0.5)

fig.save('output/tau.svg')
