# Supplementary material for: Modelling Feedback Excitation, Pacemaker Properties and Sensory Switching of Electrically Coupled Brainstem Neurons Controlling Rhythmic Activity
Source: PLoS Comput Biol. 2016 Jan 29;12(1):e1004702. doi: 10.1371/journal.pcbi.1004702 (PMC4732667; doi:10.1371/journal.pcbi.1004702)
Supplement: S1 Paper Simulations — (ZIP) [file pcbi.1004702.s001.zip › paper_simulations2/paper2/build_figure_05.py]

import svgtools

COL0_TEXT = svgtools.StdLayout.COL0_TEXT
COL0_FIG =  svgtools.StdLayout.COL0_FIG 
COL1_TEXT = svgtools.StdLayout.COL1_TEXT 
COL1_FIG  = svgtools.StdLayout.COL1_FIG 

ROW0_TEXT = svgtools.StdLayout.ROW0_TEXT
ROW0_FIG =  svgtools.StdLayout.ROW0_FIG 


fig = svgtools.figure_with_background(12.3,17.5)

#svgtools.add_file_mpl(fig, 'page_sizes/page_sizes.svg', 0,0)


TEXT_MIDDLE = COL1_TEXT + 0.5
FIG_MIDDLE = 5.5


svgtools.add_file(fig, 'build/raw_fig05_a.svg', COL0_FIG - 0.5, ROW0_FIG + 1.)

# Synaptic traces:
#svgtools.add_file_mpl(fig, 'build/raw_fig05_syn.svg', FIG_MIDDLE , ROW0_FIG + 0.25)


# DEF
svgtools.add_file_mpl(fig, 'build/raw_fig05_Multi-norm.svg', COL0_FIG - 2. + 0.1, 4.0)


# Frequency graph:
svgtools.add_file_mpl(fig, 'build/raw_fig05_b.svg', COL0_FIG, 10.25)


svgtools.add_file_mpl(fig, 'build/raw_fig05_Multi-high.svg', FIG_MIDDLE, 10.50)
svgtools.add_file_mpl(fig, 'build/raw_fig05_Multi-low.svg', FIG_MIDDLE, 12.5)


#Arrows:
#svgtools.define_marker_std(fig,'Arrow1Mend')


# Top line:
#x0,y0 = (125,325)
#x1,y1 = (x0,y0+5)
#x2,y2 = (x1+44.21, y1)
#pts1 = [(x0,y0),(x1,y1),(x2,y2)]
#svgtools.add_path(fig, pts=pts1, style={"marker-end":"url(#Arrow1Mend)"})

# Bottom line:

#x0,y0 = (56.5,368)
#x1,y1 = (x0,y0+5)
#x2,y2 = (x2, y1)
#pts2 = [(x0,y0),(x1,y1),(x2,y2)]
#svgtools.add_path(fig, pts=pts2, style={"marker-end":"url(#Arrow1Mend)"})

svgtools.add_figlabel(fig, 'A', COL0_TEXT, ROW0_TEXT)
svgtools.add_figlabel(fig, 'B', TEXT_MIDDLE , ROW0_TEXT)
svgtools.add_figlabel(fig, 'C', TEXT_MIDDLE , ROW0_TEXT + 2)

svgtools.add_figlabel(fig, 'D', COL0_TEXT, 4.75)
svgtools.add_figlabel(fig, 'E', COL0_TEXT, 6.5)
svgtools.add_figlabel(fig, 'F', COL0_TEXT, 8.)
svgtools.add_figlabel(fig, 'G', COL0_TEXT, 10.75)
svgtools.add_figlabel(fig, 'H', TEXT_MIDDLE, 11.00)
svgtools.add_figlabel(fig, 'I', TEXT_MIDDLE, 13.)


fig.save('output/fig05.svg')
