# Supplementary material for: Modelling Feedback Excitation, Pacemaker Properties and Sensory Switching of Electrically Coupled Brainstem Neurons Controlling Rhythmic Activity
Source: PLoS Comput Biol. 2016 Jan 29;12(1):e1004702. doi: 10.1371/journal.pcbi.1004702 (PMC4732667; doi:10.1371/journal.pcbi.1004702)
Supplement: S1 Paper Simulations — (ZIP) [file pcbi.1004702.s001.zip › paper_simulations2/paper2/build_figure_06.py]

#!/usr/bin/python
# -*- coding: utf-8 -*-

import svgtools
COL0_TEXT = svgtools.StdLayout.COL0_TEXT
COL0_FIG =  svgtools.StdLayout.COL0_FIG 
COL1_TEXT = svgtools.StdLayout.COL1_TEXT 
COL1_FIG  = svgtools.StdLayout.COL1_FIG 

ROW0_TEXT = svgtools.StdLayout.ROW0_TEXT
ROW0_FIG =  svgtools.StdLayout.ROW0_FIG 


fig = svgtools.figure_with_background(12.35,12.5)
#svgtools.add_file_mpl(fig, 'page_sizes/page_sizes.svg', 0,0)

COL1_FIG = 9
COL1_TEXT = 8.5

svgtools.add_file_mpl(fig, 'build/raw_fig06_a.svg', COL0_FIG + 1, 2.00)
#svgtools.add_file_mpl(fig, 'build/raw_fig06_b.svg', COL1_FIG, 0.50)

svgtools.add_file_mpl(fig, 'build/raw_fig06_c.svg', COL0_FIG-2.15, 4.250)


dy = -1.5

svgtools.add_file_mpl(fig, 'build/raw_fig06_f.svg', COL1_FIG, 10.5+dy)

svgtools.add_file_mpl(fig, 'build/raw_fig06_di.svg', COL0_FIG, 10.75+dy)
svgtools.add_file_mpl(fig, 'build/raw_fig06_diii.svg', COL0_FIG, 13.25+dy)

svgtools.add_figlabel(fig, 'A', COL0_TEXT, ROW0_TEXT)
svgtools.add_figlabel(fig, 'B', COL1_TEXT, ROW0_TEXT)
svgtools.add_figlabel(fig, 'C', COL0_TEXT, 4.5)
svgtools.add_figlabel(fig, 'D', COL0_TEXT, 11+dy)
svgtools.add_figlabel(fig, 'E', COL0_TEXT, 13.5+dy)

svgtools.add_figlabel(fig, 'F', COL1_TEXT, 11+dy)

fig.save('output/fig06.svg')
