# Supplementary material for: Modelling Feedback Excitation, Pacemaker Properties and Sensory Switching of Electrically Coupled Brainstem Neurons Controlling Rhythmic Activity
Source: PLoS Comput Biol. 2016 Jan 29;12(1):e1004702. doi: 10.1371/journal.pcbi.1004702 (PMC4732667; doi:10.1371/journal.pcbi.1004702)
Supplement: S1 Paper Simulations — (ZIP) [file pcbi.1004702.s001.zip › paper_simulations2/paper2/build_figure_07.py]

#!/usr/bin/python
# -*- coding: utf-8 -*-

import svgtools


COL0_TEXT = svgtools.StdLayout.COL0_TEXT
COL0_FIG =  svgtools.StdLayout.COL0_FIG 
COL1_TEXT = svgtools.StdLayout.COL1_TEXT 
COL1_FIG  = svgtools.StdLayout.COL1_FIG 

ROW0_TEXT = svgtools.StdLayout.ROW0_TEXT
ROW0_FIG =  svgtools.StdLayout.ROW0_FIG 


COL1_FIG = 7
COL1_TEXT = 7

fig = svgtools.figure_with_background(12.3, 16)
#svgtools.add_file_mpl(fig, 'page_sizes/page_sizes.svg', 0,0)


yoff = 5.5
dy = 1.
dy2 = 2.

dy3 = 3.75

dy4 = 11


dx = -1.75
svgtools.add_file(fig, 'build/raw_fig07_z.svg', COL0_FIG+1.5+dx, 0+0.5)
svgtools.add_file_mpl(fig, 'build/raw_fig07_b.svg', COL1_FIG + 3 + 0.5+dx, 0)


svgtools.add_file_mpl(fig, 'build/raw_fig07_a.svg', COL0_FIG+dx, yoff + 3 + dy - dy3)
svgtools.add_file_mpl(fig, 'build/raw_fig07_a_i.svg', COL0_FIG+dx, yoff + 5.5 + 3 + dy + dy2 -dy3)


svgtools.add_file_mpl(fig, 'build/raw_fig07_b_50.svg', COL0_FIG+0.25-0.75 + 0.5, yoff + dy4 )
svgtools.add_file_mpl(fig, 'build/raw_fig07_b_600.svg', COL1_FIG+2+0.25-1.5 + 0.5, yoff + dy4 )

svgtools.add_figlabel(fig, 'A', COL0_TEXT,  ROW0_TEXT)
svgtools.add_figlabel(fig, 'B', COL1_FIG+1, ROW0_TEXT)


svgtools.add_figlabel(fig, 'C', COL0_TEXT,  yoff+1.00+3 + dy-dy3)
svgtools.add_figlabel(fig, 'D', COL0_TEXT,  yoff+3.0+3 + dy -dy3)
svgtools.add_figlabel(fig, 'E', COL0_TEXT,  yoff+5.0+3 + dy-dy3)
svgtools.add_figlabel(fig, 'F', COL0_TEXT,  yoff+6.25+3 + dy+dy2 -dy3)


#svgtools.define_marker_std(fig,'Arrow1Mend')

x0=72
x1 = 95.
x2 = 120
x3 = 417

y0 = 350.
y3 = y0 + 25.
y1 = y0 + (y3-y0)/3.
y2 = y0 + (y3-y0)/3.*2.


#svgtools.add_path(fig, pts=[(x1,y0), (x1,y1), (x0,y2), (x0,y3)], style={"marker-end":"url(#Arrow1Mend)"})
#	svgtools.add_path(fig, pts=[(x2,y0), (x2,y1), (x3,y2), (x3,y3)], style={"marker-end":"url(#Arrow1Mend)"})


svgtools.add_figlabel(fig, 'G', COL0_TEXT,  yoff+0.50+ dy4)
svgtools.add_figlabel(fig, 'H', COL1_TEXT+1,  yoff+0.50+ dy4)

fig.save('output/fig07.svg')
