# Supplementary material for: Modelling Feedback Excitation, Pacemaker Properties and Sensory Switching of Electrically Coupled Brainstem Neurons Controlling Rhythmic Activity
Source: PLoS Comput Biol. 2016 Jan 29;12(1):e1004702. doi: 10.1371/journal.pcbi.1004702 (PMC4732667; doi:10.1371/journal.pcbi.1004702)
Supplement: S1 Paper Simulations — (ZIP) [file pcbi.1004702.s001.zip › paper_simulations2/paper2/build_tIN_model.py]

import mreorg


import pylab
import numpy as np

from modelling.sensory_pathway import TINSpikeTimes, TINSpikeGenerator

import morphforge.stdimports


figsize = (3.66, 1.7)
figsize = (123.5/25.4, 1.7)

morphforge.stdimports.MFRandom.seed(4001)

def plot_example_traces():
    f = pylab.figure(figsize=figsize )
    f.subplots_adjust(left=0.175)

    stim_levels = [90,100, 110, 120, 130]
    stim_levels = list(reversed(stim_levels))

    colors = ['blue','green','red','cyan','purple']*3
    for sI, stim_level in enumerate(stim_levels):
        spikes = TINSpikeGenerator.generate(stimulation_level=stim_level, ntINs=20)
        ax = f.add_subplot(len(stim_levels),1,sI+1)
        for i,soma_spikes in enumerate(spikes):
            for spike_index, soma_spike in enumerate(soma_spikes):
                ax.plot( [soma_spike], [i], 'o',  markersize=2.5, color=colors[spike_index] )
        ax.grid('off')
        ax.set_xlim( (0,50) )
        ax.set_ylim( (-4,24) )
        ax.set_yticks([] )
        ax.set_ylabel( '%d%%'%stim_level, rotation='horizontal') 
        
        if sI != len( stim_levels)-1:
            ax.set_xticklabels([] )

        else:
            ax.set_xlabel('Spike time' )

    f.text( 0.05, 0.5, 'Level of stimulation', rotation='vertical', horizontalalignment='center', verticalalignment='center')


    pylab.savefig('output/model_tIN_examples.svg')


def build_tIN_model_plot():
    f = pylab.figure(figsize=figsize )

    f.subplots_adjust(wspace=0.45, left=0.1)
    ax1 = f.add_subplot(121)
    ax2 = f.add_subplot(122)
    TINSpikeGenerator.plotStimStrengthVsFrequency(ax=ax1)
    TINSpikeGenerator.plotSpikeTimingData(ax=ax2)
    
    f.text( 0.0, 0.9,'A', fontsize=10, fontweight='bold' )
    f.text( 0.5, 0.9,'B', fontsize=10, fontweight='bold' )
    
    pylab.savefig('output/model_tIN_generator.svg')


plot_example_traces()
build_tIN_model_plot()
#pylab.show()
