# Supplementary material for: Modelling Feedback Excitation, Pacemaker Properties and Sensory Switching of Electrically Coupled Brainstem Neurons Controlling Rhythmic Activity
Source: PLoS Comput Biol. 2016 Jan 29;12(1):e1004702. doi: 10.1371/journal.pcbi.1004702 (PMC4732667; doi:10.1371/journal.pcbi.1004702)
Supplement: S1 Paper Simulations — (ZIP) [file pcbi.1004702.s001.zip › paper_simulations2/paper2/gen_figure_fig03_c.py]

#!/usr/bin/python
# -*- coding: utf-8 -*-


import mreorg

import numpy as np
import pylab as pl
import mhfigsizes as fs


figsize = (2.75 , 1.5 )
figsize = fs.figsize_fig03_cd 


def plot_vdep():
    f = pl.figure()
    ax1 = f.add_subplot(2, 1, 1)
    ax2 = f.add_subplot(2, 1, 2)

    for mgConc in (0.5, ):
        v = np.linspace(-80, 50, num=1000)
        vd = 1. / (1. + 0.1 * mgConc * np.exp(v * -0.08))
        ax1.plot(v, vd, label='Mg Conc: %f mM' % mgConc)
        ax2.plot(v, vd * v, label='Mg Conc: %f mM' % mgConc)
    ax1.set_ylim(-0.1, 1.1)
    ax1.legend()
    pl.close()


def plot_iv():
    pl.figure(figsize=figsize)
    v = np.linspace(-65, 40, num=1000)
    mgConc = 0.5
    vd = 1. / (1. + 0.1 * mgConc * np.exp(v * -0.08))
    pl.plot(v, vd * v * 0.336, color='orange', label='With Voltage Dependancy')
    pl.plot(v, v * 0.336, color='magenta', label='No Voltage Dependancy')
    pl.axhline(0, color='k', linestyle='--')
    pl.axvline(0, color='k', linestyle='--')
    ax = pl.gca()
    pl.xlabel('Membrane voltage (mV)')
    pl.ylabel('Current (pA)')
    ax.xaxis.set_ticks([-40, 0, 40])
    ax.set_xlim(-65,40 )

    pl.savefig('build/raw_fig03_c.svg')  # bb_inches='tight')


plot_vdep()
plot_iv()
