# Supplementary material for: Modelling Feedback Excitation, Pacemaker Properties and Sensory Switching of Electrically Coupled Brainstem Neurons Controlling Rhythmic Activity
Source: PLoS Comput Biol. 2016 Jan 29;12(1):e1004702. doi: 10.1371/journal.pcbi.1004702 (PMC4732667; doi:10.1371/journal.pcbi.1004702)
Supplement: S1 Paper Simulations — (ZIP) [file pcbi.1004702.s001.zip › paper_simulations2/paper2/gen_figure_fig03_d.py]

#!/usr/bin/python
# -*- coding: utf-8 -*-


import mreorg
#

import morphforge.stdimports as mf
import morphforgecontrib.stdimports as mfc

import itertools
import numpy as np
import pylab
import os
import multiprocessing
import mhfigsizes as fs
from functools import partial
from modelling.sensory_pathway.synapses_onto_dIN import create_synapse_background_NMDA_spike_times_new,\
    create_synapse_background_NMDAMgBlockVoltageDependance_spike_times_new
from morphforgecontrib.simulation.populations.basic_types import NeuronPopulation
from modelling.sensory_pathway.electrical_coupling import ElectricalCoupler
from modelling.sensory_pathway.dIN_model import makedINMulticompartmental
from modelling.sensory_pathway.pathway_constants import NCells
from morphforgecontrib.simulation.populations.group_analysis import PopAnalSpiking
from morphforgecontrib.simulation_analysis.spikinggrouping import DBScan

figsize_fig03_d = (2.75, 1.5)
figsize_fig03_d =fs.figsize_fig03_cd 

from morphforge.stdimports import units, qty
from morphforge.stdimports import TagSelector, TagPlot, Cell, Synapse, StandardTags, TagViewer, run_with_cache, MFRandom


def _run_sim(background_nmda_multiplier, withdep):

    syn_functor = {True: create_synapse_background_NMDA_spike_times_new,
                   False: create_synapse_background_NMDAMgBlockVoltageDependance_spike_times_new}[withdep]

    env = mf.NEURONEnvironment()
    sim = env.Simulation(tstop=800 * units.ms)


    R_dINs = NeuronPopulation(sim=sim, n=NCells.dINs, neuron_functor=partial(makedINMulticompartmental, disable_sodium=True), pop_name="dIN_RHS" )
    ElectricalCoupler.CouplePopulationFixedUniform(sim=sim, neuron_population=R_dINs)


    #print background_nmda_multiplier
    #assert False

    # Background NMDA excitation:
    synapses_NMDA_onto_dIN = mfc.Connectors.times_to_all(sim=sim,
                                                    syncronous_times=[110 * units.ms],
                                                    postsynaptic_population=R_dINs,
                                                    connect_functor=partial(syn_functor, parameter_multipliers={'peak_conductance':background_nmda_multiplier}, parameter_overrides={'popening':1.0}),
                                                    synapse_pop_name="dIN_NMDA",
                                                    )

    # Record:
    R_dINs.record_from_all(what=Cell.Recordables.MembraneVoltage)
    synapses_NMDA_onto_dIN.record_from_all(what=Synapse.Recordables.SynapticCurrent)
    synapses_NMDA_onto_dIN.record_from_all(what=Synapse.Recordables.SynapticConductance)
    synapses_NMDA_onto_dIN.record_from_all(what=StandardTags.NMDAVoltageDependancy, user_tags=[StandardTags.NMDAVoltageDependancy])

    # Simulate:
    return sim.run()
    #return res
    
def test_longlasting_nmda_perfusion_with_ttx(i, background_nmda_multiplier, withdep):
    from decimal import Decimal
    res = run_with_cache(_run_sim, kwargs = {'background_nmda_multiplier':background_nmda_multiplier, 'withdep':withdep})
    
    # Post Processing:
    all_spikes = PopAnalSpiking.evset_all_spikes( res=res, tag_selector=TagSelector.from_string("ALL{dIN_RHS,Voltage}"), comment="dIN All Spikes" )
    cluster_sets, noise_set = DBScan.cluster_spike_times( all_spikes, eps=5*units.ms)

    mean_freq = DBScan.calculate_mean_frequency( cluster_sets )


    std_v_range = (-60, 40)*units.mV
    ps = [
          TagPlot("ALL{Voltage}",                                    ylabel='Voltage',   yrange=std_v_range, legend_labeller=None  ),
          TagPlot("ALL{Voltage,dIN_RHS_15}",                         ylabel='Voltage' ,  yrange=std_v_range, legend_labeller=None ),
          TagPlot("ALL{SynapticConductance,POSTCELL:dIN_RHS_15}",    ylabel='Synaptic Conductances into dIN15', legend_labeller=None  ),
          TagPlot("ALL{SynapticCurrent,POSTCELL:dIN_RHS_15}",        ylabel='Synaptic Currents into dIN15 ' , legend_labeller=None  ),
          TagPlot("ALL{NMDAVoltageDependancy,POSTCELL:dIN_RHS_15}",  ylabel='NMDA Voltage Dependancy', legend_labeller=None  ),
          TagPlot("ALL{Event}",                                      ylabel='Events', legend_labeller=None  ),
          ]

    TagViewer([res] + cluster_sets,
              figtitle='(background_nmda_multiplier=%2.2f freq=%2.2f)' % (background_nmda_multiplier, mean_freq), 
              show=False,
              plots=ps)

    return res


def _run_sim_wrap(args):
    MFRandom.seed(1000)
    return test_longlasting_nmda_perfusion_with_ttx( *args)


def generate_data(withdep):
    pts = []
    pts_mean_std = []


    nmda_levels = [0, 2, 4, 6, 8, 10, 12, 14, 16, 18, 20, 22, 24]
    #nmda_levels = [0, 14,  24]
    nmda_levels = [0, 2, 4, 6, 8, 10, 15, 20, 25, 30]
    
    # Multiprocess:
    pool = multiprocessing.Pool(4)
    args = [ (i,nmda_level, withdep) for (i,nmda_level) in enumerate( nmda_levels ) ]
    reses  = pool.map(_run_sim_wrap, args) 
    
    
    for ((i,nmda_level, withdep), res) in  zip( args, reses):
        vTraces = TagSelector.from_string("ALL{Voltage}").select( res.get_traces() )
        pts_new = [ (nmda_level, v.window( (400, 600)*units.ms ).mean().rescale('mV') ) for v in vTraces]
        pts.extend(pts_new)
        d = np.array(pts_new)[:, 1]
        pts_mean_std.append((nmda_level, np.mean(d), np.std(d)))


    if withdep:
        np.savetxt(with_vdep_name, np.array(pts_mean_std))
    else:
        np.savetxt(without_vdep_name, np.array(pts_mean_std))


def plot_data():
    ptsVDepMeanStd = np.loadtxt(with_vdep_name)
    ptsNoVDepMeanStd = np.loadtxt(without_vdep_name)


    pylab.figure(figsize=figsize_fig03_d)

    pylab.errorbar( ptsVDepMeanStd[:, 0], ptsVDepMeanStd[:, 1], yerr=ptsVDepMeanStd[:, 2], fmt="o", color='orange', label="With Voltage Dep", ms=2, capsize=2 )
    pylab.errorbar( ptsNoVDepMeanStd[:, 0], ptsNoVDepMeanStd[:, 1], yerr=ptsNoVDepMeanStd[:, 2], fmt="o", color='magenta', label="Without Voltage Dep", ms=2, capsize=2 )
    pylab.xlim(-1, 20)
    ax = pylab.gca()
    ax.yaxis.set_ticks([-20, -30, -40, -50])
    
    cond = 0.15
    multipliers = [0, 10, 20, 30, 40]
    ax.xaxis.set_ticks(multipliers)
    ax.xaxis.set_ticklabels(["%f" % (cond*mul) for mul in multipliers])
    
    pylab.xlabel('Total synaptic input strength (nS)')
    pylab.ylabel('Depolarised\nVoltage (mV)')

    pylab.savefig('build/raw_fig03_d.svg')  


# Figure sizes:
# ################
with_vdep_name = '_cache/ptsVDepMeanStd.txt'
without_vdep_name = '_cache/ptsNoVDepMeanStd.txt'

def main():


    if not os.path.exists('_cache/'):
        os.makedirs('_cache/')
    
    use_cache = False
    # Generate the results if they don't exist:
    if not os.path.exists(with_vdep_name) or not use_cache:
        generate_data(True)
    if not os.path.exists(without_vdep_name) or not use_cache:
        generate_data(False)

    # Plot the data:
    plot_data()


if __name__=='__main__':
    main()
