# Supplementary material for: Modelling Feedback Excitation, Pacemaker Properties and Sensory Switching of Electrically Coupled Brainstem Neurons Controlling Rhythmic Activity
Source: PLoS Comput Biol. 2016 Jan 29;12(1):e1004702. doi: 10.1371/journal.pcbi.1004702 (PMC4732667; doi:10.1371/journal.pcbi.1004702)
Supplement: S1 Paper Simulations — (ZIP) [file pcbi.1004702.s001.zip › paper_simulations2/paper2/gen_figure_fig03_e.py]

import mreorg
import morphforge.stdimports as mf
import morphforgecontrib.stdimports as mfc
from morphforge.stdimports import units, qty, CellLocator
from morphforge.stdimports import TagSelector, TagPlot, Cell, Synapse, StandardTags, TagViewer, run_with_cache, MFRandom
import pylab
import itertools
import numpy as np
import os
import pylab
import multiprocessing
from functools import partial
from plotting_common import ConductanceFormatter
from matplotlib.ticker import FuncFormatter

from modelling.sensory_pathway.synapses_onto_dIN import create_synapse_background_NMDA_spike_times_new,\
    create_synapse_background_NMDAMgBlockVoltageDependance_spike_times_new
from morphforgecontrib.simulation.populations.basic_types import NeuronPopulation
from modelling.sensory_pathway.electrical_coupling import ElectricalCoupler
from modelling.sensory_pathway.dIN_model import makedINMulticompartmental
from modelling.sensory_pathway.pathway_constants import NCells
from morphforgecontrib.simulation.populations.group_analysis import PopAnalSpiking
from morphforgecontrib.simulation_analysis.spikinggrouping import DBScan
import cPickle

def _run_sim(vdep, background_nmda_multiplier):

    MFRandom.seed(1001)

    env = mf.NEURONEnvironment()
    sim = env.Simulation(tstop=800 * units.ms, cvode=False, dt=0.1*units.ms)


    R_dINs = mfc.NeuronPopulation(sim=sim, n=NCells.dINs, neuron_functor=partial(makedINMulticompartmental), pop_name="dIN_RHS" )
    ElectricalCoupler.CouplePopulationFixedUniform(sim=sim, neuron_population=R_dINs)

    syn_functor = {
                True: create_synapse_background_NMDA_spike_times_new,
                False: create_synapse_background_NMDAMgBlockVoltageDependance_spike_times_new}[vdep]


    # Background NMDA excitation:
    synapses_NMDA_onto_dIN = mfc.Connectors.times_to_all(sim=sim,
            syncronous_times=[110 * units.ms],
            postsynaptic_population=R_dINs,
            connect_functor=partial(syn_functor, parameter_multipliers={'peak_conductance':background_nmda_multiplier}, parameter_overrides={'popening':1.0}),
            synapse_pop_name='dIN_NMDA')

    # Record:
    R_dINs.record_from_all(what=Cell.Recordables.MembraneVoltage, user_tags=['soma'])

    ax_rec_cell = R_dINs[15]
    sim.record(ax_rec_cell, what=Cell.Recordables.MembraneVoltage, cell_location=CellLocator.get_location_at_distance_away_from_dummy(ax_rec_cell, 10  ), user_tags=['axon','dIN_RHS_15'])
    sim.record(ax_rec_cell, what=Cell.Recordables.MembraneVoltage, cell_location=CellLocator.get_location_at_distance_away_from_dummy(ax_rec_cell, 30  ), user_tags=['axon','dIN_RHS_15'])
    sim.record(ax_rec_cell, what=Cell.Recordables.MembraneVoltage, cell_location=CellLocator.get_location_at_distance_away_from_dummy(ax_rec_cell, 60 ), user_tags=['axon', 'dIN_RHS_15'])
    sim.record(ax_rec_cell, what=Cell.Recordables.MembraneVoltage, cell_location=CellLocator.get_location_at_distance_away_from_dummy(ax_rec_cell, 90 ), user_tags=['axon', 'dIN_RHS_15'])
    sim.record(ax_rec_cell, what=Cell.Recordables.MembraneVoltage, cell_location=CellLocator.get_location_at_distance_away_from_dummy(ax_rec_cell, 120 ), user_tags=['axon', 'dIN_RHS_15'], description='120um')
    sim.record(ax_rec_cell, what=Cell.Recordables.MembraneVoltage, cell_location=CellLocator.get_location_at_distance_away_from_dummy(ax_rec_cell, 150 ), user_tags=['axon', 'dIN_RHS_15'], description='150um')
    sim.record(ax_rec_cell, what=Cell.Recordables.MembraneVoltage, cell_location=CellLocator.get_location_at_distance_away_from_dummy(ax_rec_cell, 180 ), user_tags=['axon', 'dIN_RHS_15'], description='180um')
    sim.record(ax_rec_cell, what=Cell.Recordables.MembraneVoltage, cell_location=CellLocator.get_location_at_distance_away_from_dummy(ax_rec_cell, 210 ), user_tags=['axon', 'dIN_RHS_15'], description='210um')


    synapses_NMDA_onto_dIN.record_from_all(what=Synapse.Recordables.SynapticCurrent)
    synapses_NMDA_onto_dIN.record_from_all(what=Synapse.Recordables.SynapticConductance)
    synapses_NMDA_onto_dIN.record_from_all(what=StandardTags.NMDAVoltageDependancy, user_tags=[StandardTags.NMDAVoltageDependancy])

    # Simulate:
    res = sim.run()
    return res


def testSingleSynapseAMPANMDA(vdep, background_nmda_multiplier):
    from decimal import Decimal
    res = run_with_cache(_run_sim, kwargs = {'vdep':vdep, 'background_nmda_multiplier': background_nmda_multiplier} )

    # Post Processing:
    first_spikes = PopAnalSpiking.evset_first_spike( res=res, tag_selector=TagSelector.from_string("ALL{dIN_RHS,Voltage}"), comment="dIN First Spike" )
    all_spikes = PopAnalSpiking.evset_all_spikes( res=res, tag_selector=TagSelector.from_string("ALL{dIN_RHS,Voltage}"), comment="dIN All Spikes" )
    cluster_sets,noise_set = DBScan.cluster_spike_times( all_spikes, eps=5*units.ms)

    mean_freq = DBScan.calculate_mean_frequency( cluster_sets )


    std_v_range = (-60,40)*units.mV
    ps = [
          TagPlot( "ALL{Voltage,soma}",                               ylabel='Voltage',   yrange=std_v_range, legend_labeller=None  ),
          TagPlot( "ALL{SynapticCurrent,POSTCELL:dIN_RHS_15}",        ylabel='Synaptic Currents into dIN15 ' ,legend_labeller=None  ),
          TagPlot( "ALL{NMDAVoltageDependancy,POSTCELL:dIN_RHS_15}",  ylabel='NMDA Voltage Dependancy',yrange=(-0.1,1.1)*units.dimensionless,legend_labeller=None),
          ]
    figtitle = '(withvdep=%s background_nmda_multiplier=%2.2f freq=%2.2f)'%( vdep, background_nmda_multiplier, mean_freq)
    TagViewer( [res]+cluster_sets, figtitle=figtitle, show=False,  plots=ps )
    mf.PM.save_figure(figtitle)

    return (len(first_spikes), vdep, background_nmda_multiplier, mean_freq)


def func_wrap(p):
    return testSingleSynapseAMPANMDA(*p)


def generate_data():
    nmda_levels = [0,2,4,6,8,10, 20, 30, 40, 50, 60, 70, 80, 90, 100]

    # Lets multiprocess:
    p = multiprocessing.Pool(4)
    args = [ (vdep, nmda_level) for (vdep, nmda_level) in itertools.product([False, True], nmda_levels) ]
    res = p.map(func_wrap, args)


    # Separate out the results:
    results_dict_with_vdep = { True:{}, False:{} }
    for r in res:
        nfirst_spikes, vdep, background_nmda_multiplier, mean_freq = r
        results_dict_with_vdep[vdep][background_nmda_multiplier] = mean_freq

    res_vdep = np.array( sorted( results_dict_with_vdep[True].items() ) )
    res_no_vdep = np.array( sorted( results_dict_with_vdep[False].items() ) )

    return res_vdep, res_no_vdep


def plot_data( with_vdep, without_vdep):

    nVdep = with_vdep[:,0]
    dVdep = with_vdep[:,1]
    nNoVdep = without_vdep[:,0]
    dNoVdep = without_vdep[:,1]

    print with_vdep
    print nVdep, dVdep

    break_dep = 70
    break_nodep = 30

    dVdep[~(nVdep <= break_dep)] = 0.0
    dNoVdep[~(nNoVdep <= break_nodep)] = 0.0

    dVdep[np.isnan(dVdep)] = 0.0
    dNoVdep[np.isnan(dNoVdep)] = 0.0

    #pylab.figure(figsize=(2.8, 3.5))
    pylab.figure(figsize=(2.5, 3.25))
    (2.75 , 1.5 )
    pylab.plot(nVdep, dVdep, 'o-', color='orange', ms=3)
    pylab.plot(nNoVdep, dNoVdep, 'o-', color='magenta', ms=3)
    ax = pylab.gca()
    ax.yaxis.tick_right()
    ax.yaxis.set_label_position('right')

    # Old:
    #ax.xaxis.set_ticks([0, 10, 20, 30])
    #ax.xaxis.set_ticklabels(['0nS\n(0)', '3.4nS\n(10)', '6.8nS\n(20)','10.2nS\n(30)'])

    # New:
    #ax.xaxis.set_ticks([0, 10, 20, 30])
    #ax.xaxis.set_ticklabels(['0', '3.4', '6.8','10.2'])


    # V. New:

    #ax.xaxis.set_ticks([ (10/3.4) * t for t in x_ticklabels])
    #ax.xaxis.set_ticklabels(['%d'%t for t in x_ticklabels])


    ax.yaxis.set_ticks([0, 25, 50, 75])
    pylab.xlabel('Total Synaptic input\nstrength (nS)')
    pylab.ylabel('Firing frequency (Hz)')


    ax.xaxis.set_major_formatter( FuncFormatter( ConductanceFormatter(cond=0.15) ) )


    ax.axvspan(4.0/0.15, 4.2/0.15, color='blue', alpha=0.2)
    ax.axvspan(49, 51, color='green', alpha=0.4)

    pylab.savefig('build/raw_fig03_e.svg')


def main():

    data_cache_file = '_cache/fig03_e_rescache.pickle'
    if not os.path.exists('_cache'):
        os.mkdir('_cache')

    load_from_cache = True
    if load_from_cache and os.path.exists(data_cache_file):
        # Load the data?
        with open(data_cache_file) as fobj:
            [with_vdep, without_vdep] = cPickle.load(fobj)
    else:
        # Simulate?
        with_vdep, without_vdep = generate_data()
        # Save:
        with open(data_cache_file, 'w') as fobj:
            cPickle.dump([with_vdep, without_vdep], fobj)

    plot_data( with_vdep, without_vdep)


#testSingleSynapseAMPANMDA(vdep=False, background_nmda_multiplier=35)
#pylab.show()


if __name__ == '__main__':
    main()
