# Supplementary material for: Modelling Feedback Excitation, Pacemaker Properties and Sensory Switching of Electrically Coupled Brainstem Neurons Controlling Rhythmic Activity
Source: PLoS Comput Biol. 2016 Jan 29;12(1):e1004702. doi: 10.1371/journal.pcbi.1004702 (PMC4732667; doi:10.1371/journal.pcbi.1004702)
Supplement: S1 Paper Simulations — (ZIP) [file pcbi.1004702.s001.zip › paper_simulations2/paper2/gen_figure_fig03_fg.py]

import mreorg


import mhfigsizes as fs

import morphforge.stdimports as mf
import morphforgecontrib.stdimports as mfc
from functools import partial

from morphforge.stdimports import units, qty
from morphforge.stdimports import TagSelector, TagPlot, Cell, Synapse, StandardTags, TagViewer, run_with_cache, MFRandom
import pylab
from morphforge.core.misc import SeqUtils
from morphforge.simulation.base.util.celllocator import CellLocator
from morphforge.simulationanalysis.tagviewer.plotspecs import YAxisConfig
#import itertools
#import random
#import numpy as np
pylab.subplots_adjust(bottom=0.05, right=0.98,left=0.02, top=0.95, hspace=0.2, wspace=0.1)
from modelling.sensory_pathway.synapses_onto_dIN import create_synapse_background_NMDA_spike_times_new,\
    create_synapse_background_NMDAMgBlockVoltageDependance_spike_times_new
from morphforgecontrib.simulation.populations.basic_types import NeuronPopulation,\
    Connectors
from modelling.sensory_pathway.electrical_coupling import ElectricalCoupler
from modelling.sensory_pathway.dIN_model import makedINMulticompartmental
from modelling.sensory_pathway.pathway_constants import NCells
from morphforgecontrib.simulation.populations.group_analysis import PopAnalSpiking
from morphforgecontrib.simulation_analysis.spikinggrouping import DBScan


def testSingleSynapseAMPANMDA(vdep, background_nmda_multiplier):

    MFRandom.seed(1001)

    env = mf.NEURONEnvironment()
    sim = env.Simulation(tstop=300 * units.ms)


    R_dINs = NeuronPopulation(sim=sim, n=NCells.dINs, neuron_functor=partial(makedINMulticompartmental), pop_name="dIN_RHS" )
    ElectricalCoupler.CouplePopulationFixedUniform(sim=sim, neuron_population=R_dINs)

    syn_functor = {
                True: create_synapse_background_NMDA_spike_times_new,
                False: create_synapse_background_NMDAMgBlockVoltageDependance_spike_times_new}[vdep]


    # Background NMDA excitation:
    synapses_NMDA_onto_dIN = Connectors.times_to_all(sim=sim,
            syncronous_times=[110 * units.ms],
            postsynaptic_population=R_dINs,
            connect_functor=partial(syn_functor, parameter_multipliers={'peak_conductance':background_nmda_multiplier}, parameter_overrides={'popening':1.0}),
            synapse_pop_name='dIN_NMDA')

    # Record:
    R_dINs.record_from_all(what=Cell.Recordables.MembraneVoltage)
    synapses_NMDA_onto_dIN.record_from_all(what=Synapse.Recordables.SynapticCurrent, user_tags=['NMDA_i'])
    synapses_NMDA_onto_dIN.record_from_all(what=Synapse.Recordables.SynapticConductance, user_tags=['NMDACOND'])
    synapses_NMDA_onto_dIN.record_from_all(what=StandardTags.NMDAConductanceWithVDep, user_tags=['NMDACONDWITHVDEP'])
    synapses_NMDA_onto_dIN.record_from_all(what=StandardTags.NMDAVoltageDependancy, user_tags=[StandardTags.NMDAVoltageDependancy])


    for (i, cell) in enumerate(R_dINs):
        loc = SeqUtils.expect_single(CellLocator.get_locations_at_distance_away_from_dummy(cell,10))
        sim.record(cell,name="VInAxon%d" % i, what=Cell.Recordables.MembraneVoltage, cell_location=loc, user_tags=['AXON','AXON%d' % i] )

    # Simulate:
    res = sim.run()
    return res


def run_simulation(vDep, show_xaxis_labels, color='blue'):
    r1 = run_with_cache( testSingleSynapseAMPANMDA, kwargs={'vdep':vDep, 'background_nmda_multiplier':60})
    from decimal import Decimal

    #show_xaxis_labels = 'only-once' if letter != 'f' else False

    my_paper_stdaxis_voltage1 = YAxisConfig(yunit=units.mV,
                                    ylabel='dIN population\nvoltages',
                                    yrange=(-60, 60) * units.mV,
                                    yticks=[-40,0,40] * units.mV,
                                    yticklabels=('-40','0','40'),
                                    show_yticklabels_with_units=True

                                    )
    my_paper_stdaxis_voltage2 = YAxisConfig(yunit=units.mV,
                                    ylabel='dIN-15\nvoltage',
                                    yrange=(-60, 60) * units.mV,
                                    yticks=[-40,0,40]*units.mV,
                                    yticklabels=('-40','0','40'),
                                    show_yticklabels_with_units=False

                                    )

    ps = [
          TagPlot("ALL{Voltage,SECTION:soma}",
                  legend_labeller=None,
                  yaxisconfig=my_paper_stdaxis_voltage1,
          ),
          TagPlot("ALL{Voltage,dIN_RHS_28,SECTION:soma}",
                  legend_labeller=None,
                  yaxisconfig=my_paper_stdaxis_voltage2,
          ),
           TagPlot("ALL{NMDACONDWITHVDEP,POSTCELL:dIN_RHS_14}",
                    ylabel='Effective NMDA\nconductance\n(nS)',
                    yunit = units.nS,
                    yrange=(0, 10) * units.nS,
                    yticks=3,
                    legend_labeller=None, colors=[color],
                    show_yticklabels_with_units=False,
                    #yticklabel_quantisation=Decimal('1'),
           ),

         ]

    for r in r1.get_traces():
        print r.tags


    figsize = fs.figsize_fig03_ef
    figsize = figsize[0] *1.1, figsize[1] * 1.6
    t = TagViewer(
        [r1],
        show=False,
        fig_kwargs={'figsize': figsize},
        timerange=(100, 200) * units.ms,
        xticks=(100, 150, 200) * units.ms,
        show_xticklabels=show_xaxis_labels,
        show_xlabel=False,
        plots=ps,
        #xticklabel_quantisation=Decimal('1'),
        )


    t.subaxes[0].ax.text(0.99, 0.75, "(Population)", transform=t.subaxes[0].ax.transAxes, horizontalalignment='right', fontstyle='italic')
    t.subaxes[1].ax.text(0.99, 0.75, "(dIN-15)", transform=t.subaxes[1].ax.transAxes, horizontalalignment='right', fontstyle='italic')

    if vDep :
        t.fig.fig.suptitle("NMDA with voltage-dependancy")
    else:
        t.fig.fig.suptitle("NMDA without voltage-dependancy")


run_simulation(True, show_xaxis_labels=False, color='orange' )
pylab.savefig('build/raw_fig03_f.svg')
run_simulation(False, show_xaxis_labels='only-once', color='magenta')
pylab.savefig('build/raw_fig03_g.svg')
#pylab.show()
