# Supplementary material for: Modelling Feedback Excitation, Pacemaker Properties and Sensory Switching of Electrically Coupled Brainstem Neurons Controlling Rhythmic Activity
Source: PLoS Comput Biol. 2016 Jan 29;12(1):e1004702. doi: 10.1371/journal.pcbi.1004702 (PMC4732667; doi:10.1371/journal.pcbi.1004702)
Supplement: S1 Paper Simulations — (ZIP) [file pcbi.1004702.s001.zip › paper_simulations2/paper2/gen_figure_fig04.py]

import mreorg
import matplotlib
#matplotlib.use('GTKAgg')

import numpy as np
import pylab

import matplotlib.pyplot as plt
from matplotlib.path import Path
import matplotlib.patches as patches


def build_conductance_trace(time, time_shift=0):
    g_syn = 0.3
    syn_nmda_A_fig04 = 4
    syn_nmda_B_fig04 = 80

    syn_nmda_A = np.exp( -(time-time_shift) / syn_nmda_A_fig04 )
    syn_nmda_B = np.exp( -(time-time_shift) / syn_nmda_B_fig04 )

    nmda_tc_max =  np.log( syn_nmda_B_fig04 / syn_nmda_A_fig04) * (syn_nmda_A_fig04 * syn_nmda_B_fig04) / (syn_nmda_B_fig04 - syn_nmda_A_fig04)
    nmda_val_max = (  np.exp( -nmda_tc_max / syn_nmda_B_fig04) -  np.exp( -nmda_tc_max / syn_nmda_A_fig04)  )
    syn_nmda_g = ( g_syn * (syn_nmda_B - syn_nmda_A) *  (1/nmda_val_max) )

    syn_nmda_g[ time < time_shift] = 0.
    return syn_nmda_g


def build_summed_trace(time, isi):
    tr = build_conductance_trace(time, 0)
    t = isi
    while( t < np.max(time) ):
        tr = tr + build_conductance_trace(time, t)
        t +=isi
    return tr

time = np.linspace(0,600, num=10000)
syn_nmda_g = build_conductance_trace(time, time_shift=0)

syn_nmda_g_sum = build_summed_trace(time, isi=110)

f = pylab.figure( figsize=(123 /25.4*1.25, 40 / 25.4 * 1.25) )

pylab.subplots_adjust(bottom=0.05, right=0.925,left=0.075, top=0.95, hspace=0.1,wspace=0.1)

ax1 = f.add_subplot(121)
ax2 = f.add_subplot(122)


isi_vals = [10,20,30,40,50,60,70,80,90, 100]
max_cond = [ np.max(build_summed_trace(time, isi)) / 0.3 for isi in isi_vals]


ax1.plot(isi_vals, max_cond, color='green', marker='o', markersize=2)
ax1.set_ylabel("Ratio of maximum-summed\nto unitary conductance")

ax2.set_ylabel("Synaptic conductance (nS)")
ax2.yaxis.tick_right()
ax2.yaxis.set_label_position('right')

ax1.set_yticks([2,4,6,8,10])
ax1.set_xticks([20,40,60,80,100])


ax2.set_yticks([0,0.5,1.0,1.5,2.0])
ax2.set_ylim(0,1.75)
ax2.set_xlim(-25,500)
ax2.set_xticks([0,250,500])

ax1.set_xlabel("Interspike interval")
ax2.set_xlabel("Time")

class MyFormatter(pylab.Formatter):
    def __call__(self, val, *args, **kwargs):
        return '%dms\n(%dHz)'%(val, 1000./val)
ax1.xaxis.set_major_formatter(MyFormatter())
ax2.xaxis.set_major_formatter(pylab.FormatStrFormatter('%dms')) 


#ax2.plot(time, build_summed_trace(time, 20), color='blue')
#ax2.plot(time, build_summed_trace(time, 20), color='blue')

headlength=3
ax1.arrow(40,5.5,20,0, head_width=0.25, head_length=headlength, fc='k', ec='k')
ax1.axvspan( 40,100, color='green',alpha=0.1)
ax1.text(60, 6., "Physiological\nswimming frequencies",horizontalalignment='center', style='italic', size=8 )


for color, isi in [('DodgerBlue', 60),  ('blue', 20)]:
    sum_tr = build_summed_trace(time, isi)
    max_sum_tr = np.max(sum_tr)
    ax2.plot(time, sum_tr, color=color )
    ax2.axhline( max_sum_tr, color=color, linestyle='--')

    # Find the first point and convert it to figure co-oridnates:
    fig_c1 = f.transFigure.inverted().transform(ax1.transData.transform( (isi,max_sum_tr/0.3) ))

    fig_c2 = f.transFigure.inverted().transform(ax2.transData.transform( (-50, max_sum_tr )) )
    print fig_c1
    print fig_c2

    verts = [
    (fig_c1[0], fig_c1[1]), # left, bottom
    (fig_c1[0], fig_c2[1]), # left, bottom
    (fig_c2[0], fig_c2[1]), # left, top
    
    ]
    codes = [Path.MOVETO,
            Path.LINETO,
            Path.LINETO,
            
            ]
    
    path = Path(verts, codes)
    ax1.add_artist( patches.PathPatch(path, facecolor='none', edgecolor=color, lw=1, transform=f.transFigure, clip_on=False, linestyle='dashed'),  )
    

ax2.plot( time, build_conductance_trace(time), linestyle='-', color='orange')

pylab.savefig("build/raw_fig04.svg")
#pylab.savefig("build/fig04_new.png")
#pylab.show()
