# Supplementary material for: Modelling Feedback Excitation, Pacemaker Properties and Sensory Switching of Electrically Coupled Brainstem Neurons Controlling Rhythmic Activity
Source: PLoS Comput Biol. 2016 Jan 29;12(1):e1004702. doi: 10.1371/journal.pcbi.1004702 (PMC4732667; doi:10.1371/journal.pcbi.1004702)
Supplement: S1 Paper Simulations — (ZIP) [file pcbi.1004702.s001.zip › paper_simulations2/paper2/gen_figure_fig05_b.py]

import mreorg
import numpy as np

import morphforge.stdimports as mf
import morphforgecontrib.stdimports as mfc

#from morphforge.stdimports import *
#from signalanalysis.stdimports import *
#from modelling.sensory_pathway import *
#from morphforgecontrib.stdimports import *

import numpy as np

from morphforgecontrib.simulation_analysis.spikinggrouping import DBScan
import os
import pylab
import mhfigsizes as fs
#from mhpaperaxis import *
import multiprocessing
from functools import partial
from modelling.sensory_pathway.pathway_constants import NCells, UserTags
from morphforgecontrib.simulation.populations.basic_types import NeuronPopulation,\
    Connectors
from modelling.sensory_pathway.dIN_model import makedINMulticompartmental
from modelling.sensory_pathway.electrical_coupling import ElectricalCoupler
from modelling.sensory_pathway.tin_spike_times import TINSpikeGenerator
from modelling.sensory_pathway.synapses_onto_dIN import create_synapse_tIN_to_dIN_NMDA_spike_times_new,\
    create_synapse_tIN_to_dIN_AMPA_spike_times_new,\
    create_synapse_dIN_to_dIN_AMPA_new, create_synapse_dIN_to_dIN_NMDA_new
from morphforgecontrib.simulation.populations.group_analysis import PopAnalSpiking
from morphforgecontrib.simulation.util import exec_with_prob
from mhpaperaxis import paper_stdaxis_voltage

from plotting_common import ConductanceFormatter
from matplotlib.ticker import FuncFormatter

def _run_sim(nmda_multiplier_feedback, limit_feedback=False, tstop=600):
    stim_level = 130

    mf.MFRandom.seed(1001)

    env = mf.NEURONEnvironment()
    sim = env.Simulation(cvode=False, tstop=tstop * mf.units.ms, dt=0.1 * mf.units.ms)

    t = NCells.dINs
    R_dINs = NeuronPopulation(sim=sim, n=t, neuron_functor=makedINMulticompartmental, pop_name='RHS_dIN')
    ElectricalCoupler.CouplePopulationFixedUniform(sim=sim, neuron_population=R_dINs)

    R_dINs.record_from_all(description='dIN RHS', user_tags=[UserTags.dINs, UserTags.RHS,'Soma'])

    # Connect tIN -> dIN:

    tINSpikeTimesRHS = TINSpikeGenerator.generate_flat_eventset(stimulation_level=stim_level, ntINs=NCells.tINs, tOffset= 100 )

    # Background NMDA excitation:
    #synapses_tIN_to_dIN = Connectors.times_to_all(
    #sim=sim,
    #    syncronous_times=tINSpikeTimesRHS,
    #    postsynaptic_population=R_dINs,
    #    connect_functor=partial(create_synapse_tIN_to_dIN_AMPANMDA_spike_times_new,
    #    multiplier=1.0,
    #    nmda_multiplier=1.0,
    #    parameter_overrides={'popening':0.5}, ),
    #    synapse_pop_name="dIN_NMDA_background",
    #    )

    synapses_tIN_to_dIN1 = Connectors.times_to_all(
    sim=sim,
        syncronous_times=tINSpikeTimesRHS,
        postsynaptic_population=R_dINs,
        connect_functor=partial(create_synapse_tIN_to_dIN_NMDA_spike_times_new,
        parameter_overrides={'popening':0.5}, ),
        synapse_pop_name="dIN_NMDA_background",
        )

    synapses_tIN_to_dIN2 = Connectors.times_to_all(
    sim=sim,
        syncronous_times=tINSpikeTimesRHS,
        postsynaptic_population=R_dINs,
        connect_functor=partial(create_synapse_tIN_to_dIN_AMPA_spike_times_new,
        parameter_overrides={'popening':0.5}, ),
        synapse_pop_name="dIN_AMPA_background",
        )


    limit_conductance=False
    if limit_feedback:
        limit_conductance = 2.0


    synapses_dIN_to_dIN_AMPA = Connectors.all_to_all(sim, presynaptic_population=R_dINs, postsynaptic_population=R_dINs, connect_functor = mfc.exec_with_prob(0.2, partial(create_synapse_dIN_to_dIN_AMPA_new))  )
    synapses_dIN_to_dIN = Connectors.all_to_all(sim, presynaptic_population=R_dINs, postsynaptic_population=R_dINs, connect_functor = mfc.exec_with_prob(0.2, partial(create_synapse_dIN_to_dIN_NMDA_new,parameter_multipliers={'peak_conductance':nmda_multiplier_feedback}, parameter_overrides={'limit_conductance':limit_conductance}))  )


    # Record from the tIN -> dIN population:
    synapses_tIN_to_dIN1.record_from_all(what=mf.Synapse.Recordables.SynapticCurrent, user_tags=['PREPOP:RHS_tINs, NMDA'])
    synapses_tIN_to_dIN1.record_from_all(what=mf.Synapse.Recordables.SynapticConductance, user_tags=['PREPOP:RHS_tINs','NMDA'] )
    synapses_tIN_to_dIN2.record_from_all(what=mf.Synapse.Recordables.SynapticCurrent, user_tags=['PREPOP:RHS_tINs','AMPA'])
    synapses_tIN_to_dIN2.record_from_all(what=mf.Synapse.Recordables.SynapticConductance, user_tags=['PREPOP:RHS_tINs','AMPA'] )

    # Record from dIN -> dIN[15]
    for syn in synapses_dIN_to_dIN.where_postsynaptic( R_dINs[9] ):
        synapses_dIN_to_dIN.record(synapse=syn, what=mf.Synapse.Recordables.SynapticCurrent, )
        synapses_dIN_to_dIN.record(synapse=syn, what=mf.Synapse.Recordables.SynapticConductance)
        synapses_dIN_to_dIN.record(synapse=syn, what=mf.StandardTags.NMDAVoltageDependancy)

    res = sim.run()
    return (res, tINSpikeTimesRHS)

def testSingleSynapseAMPANMDA( nmda_multiplier_feedback, get_res=False, limit_feedback=False, tstop=1000):

    (res, tINSpikeTimesRHS) = mf.run_with_cache(_run_sim, kwargs={'nmda_multiplier_feedback': nmda_multiplier_feedback, 'limit_feedback':limit_feedback, 'tstop':tstop} )

    if get_res:
        return res


    M= int(nmda_multiplier_feedback*100)

    first_spikes = PopAnalSpiking.evset_first_spike( res=res, tag_selector=mf.TagSelector.from_string("ALL{dINs,Voltage}"), comment="dIN First Spike" )
    all_spikes = PopAnalSpiking.evset_all_spikes( res=res, tag_selector=mf.TagSelector.from_string("ALL{dINs,Voltage}"), comment="dIN All Spikes" )

    cluster_sets,noise_set = DBScan.cluster_spike_times( all_spikes, eps=5*mf.units.ms)


    mean_freq = DBScan.calculate_mean_frequency( cluster_sets, mean_time_min=500 )
    print cluster_sets


    if False and cluster_sets:
        pylab.figure()
        pylab.hist([len(c) for c in cluster_sets])
    #print "HELLLLOOOOO!!!!"
    #print "HELLLLOOOOO!!!!"
    #print "HELLLLOOOOO!!!!"

    #pylab.show()
    #assert(0)

    tr = None
    for t in mf.TagSelector.from_string("ALL{Conductance, POSTCELL:RHS_dIN_9, PREPOP:RHS_dIN}").filter(res.get_traces() ):
        t = t.convert_to_fixed(dt=0.1*mf.units.ms)
        if tr is None:
            tr = t
        else:
            tr = tr + t
    tr.tags = ['SummedConductace']


    if M in [10,120]:
        timerange=(95,300)*mf.units.ms
        width_in,height_in, = (fs.width_std1, fs.height_std1 / 2.0)
        ps = [ mf.TagPlot("ALL{Voltage} AND NOT ANY{PRE_V}", legend_labeller=None, yaxisconfig=paper_stdaxis_voltage  ), ]
        xticks = [100,200,300] * mf.units.ms

    else:
        timerange=(50,500)*mf.units.ms
        width_in,height_in = (6.5, fs.height_larger1)
        ps = [
          mf.TagPlot( "ALL{Conductance,POSTCELL:RHS_dIN_9,PREPOP:RHS_tINs} OR ALL{SummedConductace}",yunit=mf.units.nS, ylabel='', legend_labeller=None,    yrange=(mf.qty("0:nS"), mf.qty("5.0:nS")), yticks=[mf.qty('0:nS'),mf.qty('2.5:nS'),mf.qty('5.0:nS')]   ),
          mf.TagPlot( "ALL{Voltage} AND NOT ANY{PRE_V}",  legend_labeller=None, yaxisconfig=paper_stdaxis_voltage  ),
          mf.TagPlot( "ALL{Voltage, RHS_dIN_10}",       legend_labeller=None, yaxisconfig=paper_stdaxis_voltage  ),
            ]
        xticks = [100,300,500] * mf.units.ms


    show_xticklabels = 'only-once'
    if M in [120]:
        show_xticklabels = False


    t = mf.TagViewer(  [res, tINSpikeTimesRHS,first_spikes, all_spikes,tr]+cluster_sets,
                    fig_kwargs={'figsize':(width_in, height_in)},
                    show=False,
                    plots=ps,
                    timerange=timerange,
                    xticks=xticks,
                    show_xlabel=False,
                    show_xticklabels=show_xticklabels,
                    )


    pylab.savefig('build/raw_fig05_Multi%d_limitfeedback%s.svg'%(100*nmda_multiplier_feedback, limit_feedback) )


    return mean_freq


multidataname_no_sat = '_cache/fig05_b_freqs_no_saturation.txt'
multidataname_sat = '_cache/fig05_b_freqs_saturation.txt'
if not os.path.exists('_cache'):
    os.makedirs('_cache')


def plot_specifics( ):

    r1 = testSingleSynapseAMPANMDA( 1.0, get_res=False)


    r1 = testSingleSynapseAMPANMDA( 0.5, get_res=True)
    fsize_HI = (3.3, 2.0 / 1.2 /2.0 * 0.66)
    # Very low:
    t = mf.TagViewer(  [r1],
                    fig_kwargs={'figsize':fsize_HI},
                    show=False,
                    plots=[ mf.TagPlot("ALL{Voltage} AND NOT ANY{PRE_V}", legend_labeller=None, yaxisconfig=paper_stdaxis_voltage  ), ],
                    timerange=(95,700)*mf.units.ms,
                    show_xlabel=False,
                    xticks=[100,300,500,700] * mf.units.ms,
                    show_xticklabels='only-once',
                    )
    pylab.savefig('build/raw_fig05_Multi-low.svg')


    # Very high:
    r2 = testSingleSynapseAMPANMDA( 1.0, get_res=True)
    t = mf.TagViewer(  [r2],
                    fig_kwargs={'figsize':fsize_HI},
                    show=False,
                    plots=[ mf.TagPlot("ALL{Voltage} AND NOT ANY{PRE_V}", legend_labeller=None, yaxisconfig=paper_stdaxis_voltage  ), ],
                    timerange=(95,700)*mf.units.ms,

                    show_xlabel=False,
                    xticks=[100,300,500,700] * mf.units.ms,
                    show_xticklabels=False,
                    )
    pylab.savefig('build/raw_fig05_Multi-high.svg')


    # Standard
    r2 = testSingleSynapseAMPANMDA( 0.77 , get_res=True)
    from decimal import Decimal
    tr = None
    for t in mf.TagSelector.from_string("ALL{Conductance, POSTCELL:RHS_dIN_9, PREPOP:RHS_dIN}").filter(r2.get_traces() ):
        t = t.convert_to_fixed(dt=0.1*mf.units.ms)
        if tr is None:
            tr = t
        else:
            tr = tr + t
    tr.tags = ['SummedConductace']
    figsize_fig05_def = fs.figsize_fig05_def[0] * 1.25, fs.figsize_fig05_def[1]

    t = mf.TagViewer(  [r2, tr],
                    fig_kwargs={'figsize':figsize_fig05_def},
                    show=False,
                    plots=[
                      #mf.TagPlot( "ALL{Conductance,POSTCELL:RHS_dIN_9,PREPOP:RHS_tINs} OR ALL{SummedConductace}",yunit=mf.units.nS, ylabel='', legend_labeller=None,    yrange=(mf.qty("0:nS"), mf.qty("12:nS")), yticks=3, yticklabel_quantisation=Decimal('1'),),
                      mf.TagPlot( "ALL{Conductance,POSTCELL:RHS_dIN_9,PREPOP:RHS_tINs} OR ALL{SummedConductace}",yunit=mf.units.nS, ylabel='', legend_labeller=None,    yrange=(mf.qty("0:nS"), mf.qty("5:nS")), yticks=3,),
                      mf.TagPlot( "ALL{Voltage} AND NOT ANY{PRE_V}",  legend_labeller=None, yaxisconfig=paper_stdaxis_voltage  ),
                      mf.TagPlot( "ALL{Voltage, RHS_dIN_19}",       legend_labeller=None, yaxisconfig=paper_stdaxis_voltage  ),
                    ],
                    timerange=(95,900)*mf.units.ms,
                    xticks=[100,300,500,700,900] * mf.units.ms,
                    show_xlabel=False,
                    #xticklabel_quantisation=Decimal('1'),

                    # linkage= mf.StandardLinkages(linkage_rules=[
                    #                mf.LinkageRuleTag('ALL{SummedConductace}', preferred_color='blue'),
                    #                mf.LinkageRuleTag('ALL{PREPOP:RHS_tINs,POSTCELL:RHS_dIN_9,Conductance,NMDA}', preferred_color='green'),
                    #                mf.LinkageRuleTag('ALL{PREPOP:RHS_tINs,POSTCELL:RHS_dIN_9,Conductance,AMPA}', preferred_color='#FF00FF'),
                    #                mf.LinkageRuleTag('ALL{Voltage, RHS_dIN_19}', preferred_color='blue'),
                    #
                    #        ])

                    )
    t.subaxes[0].ax.text( 0.15, 0.75, "Excitation from tINs", transform=t.subaxes[0].ax.transAxes, horizontalalignment='center', style='italic', fontsize=8)

    t.subaxes[0].ax.text( 0.75, 0.75, "Excitation from NMDA feedback", transform=t.subaxes[0].ax.transAxes, horizontalalignment='center', style='italic', fontsize=8)

    pylab.savefig('build/raw_fig05_Multi-norm.svg')


def generate_data():
    feedbacks = [0.1, 0.2, 0.3, 0.4, 0.5, 0.6, 0.7, 0.8, 0.9, 1.0, 1.2, 1.4, 1.6, 1.8, 2.0]


    # With synaptic Saturation:
    pool = multiprocessing.Pool(2)
    freq_sat = pool.map( partial(testSingleSynapseAMPANMDA, limit_feedback=True), feedbacks)

    with open(multidataname_sat, 'w') as f:
        for (fb, fr) in zip(feedbacks, freq_sat):
            f.write('%f %f\n' % (fb, fr))


    # Without synaptic Saturation:
    pool = multiprocessing.Pool(4)
    freq_no_sat = pool.map( partial(testSingleSynapseAMPANMDA, limit_feedback=False), feedbacks)

    with open(multidataname_no_sat, 'w') as f:
        for (fb, fr) in zip(feedbacks, freq_no_sat):
            f.write('%f %f\n' % (fb, fr))


def plot_fig05_b():
    with open(multidataname_no_sat, 'r') as f:
        d_no_sat = np.loadtxt(f)

    with open(multidataname_sat, 'r') as f:
        d_sat = np.loadtxt(f)


    figsize=(2.0/1.2, 2.0  *0.66)
    pylab.figure( figsize=figsize )

    # Turn isnan into '0':
    d_no_sat[:,1][np.isnan(d_no_sat[:,1])] = 0

    pylab.plot(d_no_sat[:,0], d_no_sat[:,1],'o-', color='blue', markersize=2)
    #pylab.plot(d_sat[:,0], d_sat[:,1],'o-', color='red', markersize=2)

    pylab.xlim(0,1.0)
    pylab.ylim(0,60)
    ax = pylab.gca()

    ax.xaxis.set_ticks([0.0,0.5,1.0,1.5])
    ax.xaxis.set_major_formatter( FuncFormatter( ConductanceFormatter(cond=0.15) ) )

    ax.yaxis.set_ticks([0,25,50])

    import matplotlib.pyplot as plt
    import scipy
    ipl = scipy.interpolate.interp1d(d_no_sat[:,0], d_no_sat[:,1])
    to_highlight_x=[0.5, 0.75, 1.0]
    to_highlight_y=ipl(to_highlight_x)


    #d_no_sat[to_highlight,1][np.isnan(d_no_sat[to_highlight,1])] = 0
    pylab.plot(to_highlight_x, to_highlight_y,'D', color='red', markersize=3, )
    labels = ['I', 'E', 'H']
    label_shifts = {'H':(-0.03, 0.0) }
    for i,label in enumerate(labels):
        X = to_highlight_x[i]
        Y = to_highlight_y[i]
        sign = 1

        ax.text( X+ label_shifts.get(label,(0,0))[0], Y + 10*sign + label_shifts.get(label,(0,0))[1], label, horizontalalignment='center', verticalalignment='center',)


    pylab.xlabel('dIN-dIN NMDA\nsynaptic conductance (per synapse) (nS)')
    pylab.ylabel('Final firing \nfrequency (Hz)')
    pylab.axhspan(20, 25, color='green', alpha=0.3)
    pylab.axvline(1.0, color='black', linestyle='--')


    pylab.savefig("build/raw_fig05_b.svg")

import mhfigsizes as fs
plot_specifics()
#generate_data()
plot_fig05_b()

import pylab
#pylab.show()
