# Supplementary material for: Modelling Feedback Excitation, Pacemaker Properties and Sensory Switching of Electrically Coupled Brainstem Neurons Controlling Rhythmic Activity
Source: PLoS Comput Biol. 2016 Jan 29;12(1):e1004702. doi: 10.1371/journal.pcbi.1004702 (PMC4732667; doi:10.1371/journal.pcbi.1004702)
Supplement: S1 Paper Simulations — (ZIP) [file pcbi.1004702.s001.zip › paper_simulations2/paper2/gen_figure_fig05_X.py]

import mreorg
import morphforge
import pylab
import numpy
import mhfigsizes as fs

figsize = (1.5, 1.5)
pylab.figure(figsize=figsize)

pts = []
for i in range(30):
    for j in range(30):
        if numpy.random.uniform() < 0.2 and i != j:
            pts.append([i, j])
(X, Y) = zip(*pts)
pylab.scatter(X, Y, color='r', s=2)  # 'o')
ax = pylab.gca()
ax.set_aspect('equal')

ax.set_xlim((-1, 30))
ax.set_ylim((-1, 30))
ax.set_xticks([0, 15, 30])
ax.set_yticks([0, 15, 30])
ax.set_xlabel('Pre-synaptic dIN number')
ax.set_ylabel('PostsSynaptic\ndIN number')
pylab.grid('off')
pylab.savefig('build/raw_fig05_X.svg')
#pylab.show()
