# Supplementary material for: Modelling Feedback Excitation, Pacemaker Properties and Sensory Switching of Electrically Coupled Brainstem Neurons Controlling Rhythmic Activity
Source: PLoS Comput Biol. 2016 Jan 29;12(1):e1004702. doi: 10.1371/journal.pcbi.1004702 (PMC4732667; doi:10.1371/journal.pcbi.1004702)
Supplement: S1 Paper Simulations — (ZIP) [file pcbi.1004702.s001.zip › paper_simulations2/paper2/gen_figure_fig06_c.py]

#!/usr/bin/python
# -*- coding: utf-8 -*-


import mreorg

import morphforge.stdimports as mf
import morphforgecontrib.stdimports as mfc
from functools import partial
#import itertools
#import random
#
#import numpy as np

from morphforgecontrib.simulation_analysis.spikinggrouping import DBScan
#import pickle
#import os
import pylab
from modelling.sensory_pathway.synapses_onto_dIN import create_synapse_background_NMDA_spike_times_new,\
    create_synapse_background_NMDAMgBlockVoltageDependance_spike_times_new,\
    create_synapse_tIN_to_dIN_AMPANMDA_spike_times_new,\
    create_synapse_mhr_to_dIN_inhib_spike_times_new,\
    create_synapse_dIN_to_dIN_AMPA_new, create_synapse_dIN_to_dIN_NMDA_new
from morphforgecontrib.simulation.populations.basic_types import NeuronPopulation,\
    Connectors
from modelling.sensory_pathway.electrical_coupling import ElectricalCoupler
from modelling.sensory_pathway.dIN_model import makedINMulticompartmental
from modelling.sensory_pathway.pathway_constants import NCells, UserTags
from morphforgecontrib.simulation.populations.group_analysis import PopAnalSpiking
from morphforgecontrib.simulation_analysis.spikinggrouping import DBScan
from morphforge.stdimports import units, qty
from morphforge.stdimports import TagSelector, TagPlot, Cell, Synapse, StandardTags, TagViewer, run_with_cache, MFRandom
from morphforge.simulation.neuron.core.neuronsimulationenvironment import NEURONEnvironment
from modelling.sensory_pathway.tin_spike_times import TINSpikeGenerator
from modelling.sensory_pathway.mhr_spike_times import MHRSpikeGenerator
from morphforgecontrib.simulation.util import exec_with_prob


def _run_sim(i, stim_level, nmda_multiplier_feedback):

    MFRandom.seed(1001)

    env = NEURONEnvironment()
    sim = env.Simulation(cvode=True, tstop=900 * units.ms, dt=0.1 * units.ms)
    
    R_dINs = NeuronPopulation(sim=sim, n=NCells.dINs, neuron_functor=makedINMulticompartmental, pop_name="RHS_dIN" )
    ElectricalCoupler.CouplePopulationFixedUniform(sim=sim, neuron_population=R_dINs)

    R_dINs.record_from_all(description="dIN RHS", user_tags=[UserTags.dINs, UserTags.RHS, 'Soma'])


    # Connect tIN -> dIN:
    tINSpikeTimesRHS = TINSpikeGenerator.generate_flat_eventset(stimulation_level=stim_level, ntINs=NCells.tINs, tOffset= 100 )

    # Background NMDA excitation:
    synapses_tIN_to_dIN = Connectors.times_to_all(sim=sim,
            syncronous_times=tINSpikeTimesRHS,
            postsynaptic_population=R_dINs,
            connect_functor=partial(create_synapse_tIN_to_dIN_AMPANMDA_spike_times_new, multiplier=1.0, nmda_multiplier=1.0, parameter_overrides={'popening':0.5}),
            synapse_pop_name='dIN_NMDA_background')

    # Connect MHR -> dIN:
    MHRSpikeTimesRHS = MHRSpikeGenerator.generate_flat_eventset(nSpikes=5, isi=qty('10:ms'), start_time=qty('700:ms'))
    synapses_MHR_to_dIN = Connectors.times_to_all(sim=sim,
            syncronous_times=MHRSpikeTimesRHS,
            postsynaptic_population=R_dINs,
            connect_functor=partial(create_synapse_mhr_to_dIN_inhib_spike_times_new), 
            synapse_pop_name='mhr_inhib')

    # dIN -> dIN
    synapses_dIN_to_dIN_AMPA = Connectors.all_to_all(sim,
            presynaptic_population=R_dINs,
            postsynaptic_population=R_dINs,
            #connect_functor=exec_with_prob(0.2, partial(create_synapse_dIN_to_dIN_AMPA_new, parameter_multipliers={'peak_conductance':0.5}))
            connect_functor=exec_with_prob(0.2, partial(create_synapse_dIN_to_dIN_AMPA_new, parameter_multipliers={'peak_conductance':1.5}))
			)
    synapses_dIN_to_dIN = Connectors.all_to_all(sim,
            presynaptic_population=R_dINs,
            postsynaptic_population=R_dINs,
            connect_functor=exec_with_prob(0.2, partial(create_synapse_dIN_to_dIN_NMDA_new, parameter_multipliers={'peak_conductance':nmda_multiplier_feedback}))
			)

    # Record from the tIN -> dIN population:
    synapses_tIN_to_dIN.record_from_all(what=Synapse.Recordables.SynapticCurrent, user_tags=['PREPOP:RHS_tINs'])
    synapses_tIN_to_dIN.record_from_all(what=Synapse.Recordables.SynapticConductance, user_tags=['PREPOP:RHS_tINs'])

    synapses_MHR_to_dIN.record_from_all(what=Synapse.Recordables.SynapticCurrent, user_tags=['PREPOP:RHS_mhrs'])
    synapses_MHR_to_dIN.record_from_all(what=Synapse.Recordables.SynapticConductance, user_tags=['PREPOP:RHS_mhrs'])

    # Record from dIN -> dIN[15]
    for syn in synapses_dIN_to_dIN.where_postsynaptic(R_dINs[9]):
        synapses_dIN_to_dIN.record(synapse=syn, what=Synapse.Recordables.SynapticCurrent)
        synapses_dIN_to_dIN.record(synapse=syn, what=Synapse.Recordables.SynapticConductance)
        synapses_dIN_to_dIN.record(synapse=syn, what=StandardTags.NMDAVoltageDependancy)

    res = sim.run()
    return (res, tINSpikeTimesRHS)

def testSingleSynapseAMPANMDA(i,stim_level, nmda_multiplier_feedback):
    (res, tINSpikeTimesRHS) = run_with_cache(_run_sim, kwargs={'i':i,'stim_level':stim_level, 'nmda_multiplier_feedback':nmda_multiplier_feedback})


    first_spikes = PopAnalSpiking.evset_first_spike( res=res, tag_selector=TagSelector.from_string("ALL{dINs,Voltage}"), comment="dIN First Spike" )
    all_spikes = PopAnalSpiking.evset_all_spikes( res=res, tag_selector=TagSelector.from_string("ALL{dINs,Voltage}"), comment="dIN All Spikes" )

    (cluster_sets, noise_set) = DBScan.cluster_spike_times(all_spikes, eps=5 * units.ms)

    mean_freq = DBScan.calculate_mean_frequency(cluster_sets)

    if cluster_sets:
        pylab.figure()
        pylab.hist([len(c) for c in cluster_sets])

    from decimal import Decimal

    ps = [
          TagPlot("ALL{Voltage} AND NOT ANY{PRE_V}",
                  ylabel='',
                  yunit=units.mV,
                  legend_labeller=None,
                  yrange=(-70,50)*units.mV,
                  yticks=(-40,0,40)*units.mV,
                  show_yticklabels_with_units=True,
                  #yticklabel_quantisation=Decimal('1'),
          ),

          TagPlot("ALL{Conductance,POSTCELL:RHS_dIN_9,PREPOP:RHS_mhrs}",
                  yunit=units.nS,
                  ylabel='',
                  legend_labeller=None,
                  yticks=[0,5,10]*units.nS,
                  show_yticklabels_with_units=True,
                  colors=['red'],
                  #yticklabel_quantisation=Decimal('1'),
          ),
          ]
    ps.reverse()

    import mhfigsizes as fs
    (width_in, height_in) = (fs.width_std1, fs.height_std1)
    (width_in, height_in) = fs.figsize_fig06_c
    (width_in, height_in) = (width_in* 1.25, height_in * 0.66)
    
    t = TagViewer( 
            [res, tINSpikeTimesRHS,first_spikes, all_spikes]+cluster_sets, 
            show=False,  
            plots=ps, 
            timerange=(95,900)*units.ms, 
            fig_kwargs= {'figsize':(width_in, height_in)},
            xticks=[200,400,600,800]*units.ms,
            show_xticklabels='only-once',
            show_xlabel=False,
            #xticklabel_quantisation=Decimal('1')
            )

    t.subaxes[1].ax.text( 0.85, 0.5, "dIN activity\nstopped", transform=t.subaxes[1].ax.transAxes, horizontalalignment='center', style='italic', fontsize=8)
    t.subaxes[0].ax.text( 0.675, 0.5, "Compound IPSC\nfrom MHRs", transform=t.subaxes[0].ax.transAxes, horizontalalignment='center', style='italic', fontsize=8)

    pylab.savefig('build/raw_fig06_c.svg', )
    print "Cluster Sizes:", [len(C) for C in cluster_sets]
    return len(first_spikes)


spC = testSingleSynapseAMPANMDA(i=2, stim_level=100,nmda_multiplier_feedback=1.0)


import pylab
#pylab.show()
