# Supplementary material for: Modelling Feedback Excitation, Pacemaker Properties and Sensory Switching of Electrically Coupled Brainstem Neurons Controlling Rhythmic Activity
Source: PLoS Comput Biol. 2016 Jan 29;12(1):e1004702. doi: 10.1371/journal.pcbi.1004702 (PMC4732667; doi:10.1371/journal.pcbi.1004702)
Supplement: S1 Paper Simulations — (ZIP) [file pcbi.1004702.s001.zip › paper_simulations2/paper2/gen_figure_fig06_d.py]

#!/usr/bin/python
# -*- coding: utf-8 -*-

import mreorg


import morphforge.stdimports as mf
import morphforgecontrib.stdimports as mfc
from functools import partial
#import itertools
#import random
#
#import numpy as np
#
#from morphforgecontrib.simulation_analysis.spikinggrouping import DBScan
#import pickle
#import os
import pylab
from morphforge.stdimports import units, qty
from morphforge.stdimports import TagSelector, TagPlot, Cell, Synapse, StandardTags, TagViewer, run_with_cache, MFRandom
from morphforge.simulation.neuron.core.neuronsimulationenvironment import NEURONEnvironment
from modelling.sensory_pathway.pathway_constants import NCells, UserTags
from modelling.sensory_pathway.electrical_coupling import ElectricalCoupler
from modelling.sensory_pathway.dIN_model import makedINMulticompartmental
from modelling.sensory_pathway.tin_spike_times import TINSpikeGenerator
from morphforgecontrib.simulation.populations.basic_types import Connectors
from modelling.sensory_pathway.mhr_spike_times import MHRSpikeGenerator
from modelling.sensory_pathway.synapses_onto_dIN import create_synapse_tIN_to_dIN_AMPANMDA_spike_times_new,\
    create_synapse_mhr_to_dIN_inhib_spike_times_new,\
    create_synapse_dIN_to_dIN_NMDA_new, create_synapse_dIN_to_dIN_AMPA_new
from morphforgecontrib.simulation.util import exec_with_prob


def _run_sim(stim_level, nmda_multiplier_feedback, tOffset,seed):

    MFRandom.seed(seed)

    env = NEURONEnvironment()
    sim = env.Simulation(cvode=True, tstop=800 * units.ms, dt=0.1 * units.ms)


    R_dINs = mfc.NeuronPopulation(sim=sim, n=NCells.dINs, neuron_functor=makedINMulticompartmental, pop_name="RHS_dIN" )
    ElectricalCoupler.CouplePopulationFixedUniform(sim=sim, neuron_population=R_dINs)


    R_dINs.record_from_all( description="dIN RHS", user_tags=[UserTags.dINs, UserTags.RHS,'Soma'] )


    # Connect tIN -> dIN:
    tINSpikeTimesRHS = TINSpikeGenerator.generate_flat_eventset(stimulation_level=stim_level, ntINs=NCells.tINs, tOffset= 100 )

    # Background NMDA excitation:
    synapses_tIN_to_dIN = Connectors.times_to_all( sim=sim,
                                                    syncronous_times=tINSpikeTimesRHS,
                                                    postsynaptic_population=R_dINs,
                                                    connect_functor = partial( create_synapse_tIN_to_dIN_AMPANMDA_spike_times_new, multiplier=1.0, nmda_multiplier=1.0, parameter_overrides={'popening':0.5} ),
                                                    synapse_pop_name = "dIN_NMDA_background",
                                                )


    # Connect MHR -> dIN:
    MHRSpikeTimesRHS = MHRSpikeGenerator.generate_flat_eventset( nSpikes=1, isi=qty("10:ms"), start_time=qty("600:ms")+tOffset )
    synapses_MHR_to_dIN = Connectors.times_to_all( sim=sim,
                                                    syncronous_times=MHRSpikeTimesRHS,
                                                    postsynaptic_population=R_dINs,
                                                    connect_functor = partial( create_synapse_mhr_to_dIN_inhib_spike_times_new, parameter_multipliers={'peak_conductance':1.0},   ),
                                                    synapse_pop_name = "mhr_inhib",
                                                )


    # dIN -> dIN
    #synapses_dIN_to_dIN_AMPA = Connectors.all_to_all(sim, presynaptic_population=R_dINs, postsynaptic_population=R_dINs, connect_functor = exec_with_prob(0.2, partial(create_synapse_dIN_to_dIN_AMPA_new, parameter_multipliers={'peak_conductance':0.5},)))
    synapses_dIN_to_dIN_AMPA = Connectors.all_to_all(sim, presynaptic_population=R_dINs, postsynaptic_population=R_dINs, connect_functor = exec_with_prob(0.2, partial(create_synapse_dIN_to_dIN_AMPA_new, parameter_multipliers={'peak_conductance':1.0},)))
    synapses_dIN_to_dIN = Connectors.all_to_all(sim, presynaptic_population=R_dINs, postsynaptic_population=R_dINs, connect_functor = exec_with_prob(0.2, partial(create_synapse_dIN_to_dIN_NMDA_new ,parameter_multipliers={'peak_conductance':nmda_multiplier_feedback} ))  )


    # Record from the tIN -> dIN population:
    synapses_MHR_to_dIN.record_from_all(what=Synapse.Recordables.SynapticConductance, user_tags=['PREPOP:RHS_mhrs'] )


    res = sim.run()

    return (res, tINSpikeTimesRHS)

def testSingleSynapseAMPANMDA(stim_level, nmda_multiplier_feedback, tOffset=qty("0:ms"), x_on=False, seed=1000, text=None):

    (res,tINSpikeTimesRHS) = run_with_cache(_run_sim, kwargs = {'stim_level': stim_level, 'nmda_multiplier_feedback': nmda_multiplier_feedback, 'tOffset': tOffset, 'seed':seed} )
    from decimal import Decimal

    ps = [
            TagPlot( "ALL{Voltage} AND NOT ANY{PRE_V}",
                    ylabel='',
                    legend_labeller=None,
                    yrange=(-60,50)*units.mV,
                    yticks=(-40, 40)*units.mV,
                    #yticklabel_quantisation=Decimal('1'),
                    ),
                    
            TagPlot("ALL{Conductance,POSTCELL:RHS_dIN_9,PREPOP:RHS_mhrs}",
                    ylabel='',
                    legend_labeller=None,
                    yrange=(-0.5,3.5)*units.nS,
                    yticks=(0, 3)*units.nS,
                    yunit=units.nS,
                    colors=['red'],
                    #yticklabel_quantisation=Decimal('1'),
                    ),
          ]


    import mhfigsizes as fs
    
    figsize_fig06_d = fs.figsize_fig06_d
    figsize_fig06_d = (figsize_fig06_d[0] *1.25,figsize_fig06_d[1] )
    pylab.grid('off')

    t = TagViewer(
        [res, tINSpikeTimesRHS],
        show=False,
        xticks=(400, 600, 800) * units.ms,
        show_xlabel=False,
        show_xticklabels=('only-once' if x_on else False),
        show_xticklabels_with_units=True,
        timerange=(500, 800) * units.ms,
        fig_kwargs={'figsize': figsize_fig06_d},
        #xticklabel_quantisation=Decimal('1'),
        plots=ps,
        )
        
    t.fig.fig.text( 0.75, 0.97, text, horizontalalignment='center', style='italic', fontsize=8)

    t.subaxes[1].ax.text( 0.75, 0.55, "MHR inhibition", transform=t.subaxes[1].ax.transAxes, horizontalalignment='center', style='italic', fontsize=8)
        
    pylab.subplots_adjust(bottom=0.05, right=1.0,left=0.0, top=0.95, hspace=0.01,wspace=0.01)


for i in range(10):
    testSingleSynapseAMPANMDA(stim_level=130, nmda_multiplier_feedback=1.0, tOffset=qty('0:ms'), seed=1000+i, )
    pylab.savefig('build/raw_fig06_d%d_i.svg'%i )
    testSingleSynapseAMPANMDA(stim_level=130, nmda_multiplier_feedback=1.0, tOffset=qty('20:ms'), x_on=True, seed=1000+i, )
    pylab.savefig('build/raw_fig06_d%d_ii.svg'%i)


testSingleSynapseAMPANMDA(stim_level=130, nmda_multiplier_feedback=1.0, tOffset=qty('20:ms'), seed=1008, text='dIN activity delayed')
pylab.savefig('build/raw_fig06_di.svg' )
testSingleSynapseAMPANMDA(stim_level=130, nmda_multiplier_feedback=1.0, tOffset=qty('0:ms'), x_on=True, seed=1008, text='dIN activity stopped')
pylab.savefig('build/raw_fig06_diii.svg')
