# Supplementary material for: Modelling Feedback Excitation, Pacemaker Properties and Sensory Switching of Electrically Coupled Brainstem Neurons Controlling Rhythmic Activity
Source: PLoS Comput Biol. 2016 Jan 29;12(1):e1004702. doi: 10.1371/journal.pcbi.1004702 (PMC4732667; doi:10.1371/journal.pcbi.1004702)
Supplement: S1 Paper Simulations — (ZIP) [file pcbi.1004702.s001.zip › paper_simulations2/paper2/gen_figure_fig06_f.py]

import mreorg
import morphforge.stdimports as mf
import morphforgecontrib.stdimports as mfc

import mreorg

import morphforge
import pylab
import numpy as np
import os
from functools import partial

#INPUT: '_cache/mhr_sweep.txt'
#INPUT: '_cache/mhr_sweep2.txt'
mhr_file1="_cache/mhr_sweep.txt"
mhr_file2="_cache/mhr_sweep2.txt"

if not os.path.exists(mhr_file1):
    import gen_figure_fig06_f_gendata
    gen_figure_fig06_f_gendata.build_mhr_data()


def load_file(mhr_file):
    f = open(mhr_file)
    nSpikes = set([1,2,3,4])
    mhr_multipliers = set([3500])
    isis = set()
    res = {}
    for l in f.readlines():
        (seed, nSpike, isi, mhr_multiplier, all_spikes, nspikes) = l.split()
        nSpike = int(nSpike)
        isi = int(isi)
        mhr_multiplier = int(float(mhr_multiplier) * 1000)
        all_spikes = int(all_spikes)
        nspikes = int(nspikes)

        nSpikes.add(nSpike)
        mhr_multipliers.add(mhr_multiplier)
        isis.add(isi)
        k = (nSpike, mhr_multiplier, isi)
        if not k in res:
            res[k] = []
        res[k].append((nspikes, all_spikes))

    print isis
    print nSpikes
    print mhr_multipliers
    isi_times_nspike_grpah = []
    n_max = 2
    oplines = []
    for isi in sorted(isis):
       

        pylab.figure()

        for nSpike in nSpikes:
            for mhr_multiplier in mhr_multipliers:

                reses = res.get((nSpike, mhr_multiplier, isi), [])
                for (i, r) in enumerate(reses):
                    offset = 0.5 / 5 * i
                    if r[0] < 20:
                        pylab.plot([nSpike + offset], [mhr_multiplier], 'bx', mew=5)
                    else:
                        pylab.plot([nSpike + offset], [mhr_multiplier], 'rx', mew=5)

                    isi_times_nspike_grpah.append( (isi*(nSpike-1), r[0], isi/15. ) )

                missing = n_max - len(reses)
                for k in range(0, missing):
                    s = "jobs.append( SimJob(nSpike=%d, isi=%d, mhr_multiplier=%f) )"%(nSpike, isi, mhr_multiplier/1000.)
                    oplines.append(s)
                   

        pylab.title("ISI: %d Blue: Stopped Firing. Red: Continued Firing"%isi)

    import random
    random.shuffle(oplines)
    for l in oplines:
        print l
    print 'Missing:', len(oplines)

    return np.array( isi_times_nspike_grpah )


import mhfigsizes as fs
figsize_fig06_e = fs.figsize_fig06_e 


binWidth = 15
bins = np.arange(0, 75, binWidth)

D1=load_file(mhr_file1)
d1_stopped_mask = D1[:, 1] < 20
hStopped1_old, hStopped1_bin_edges = np.histogram(D1[d1_stopped_mask, 0], bins=bins)
hStopped1 = hStopped1_old.astype(np.float32) #view('float32').copy()#[:]
hNotStopped1 = np.histogram(D1[~d1_stopped_mask, 0], bins=bins)[0].astype(np.float32) #view('float32').copy()#[:]

#print 'bins', len(bins)
#print 'hStopped1_old', hStopped1_old.shape
#print 'hStopped1', hStopped1.shape
#print 'hStopped1_bin_edges.shape', hStopped1_bin_edges.shape
#print 'hStopped1_bin_edges', hStopped1_bin_edges
#
#print 'hStopped1_old', hStopped1_old
#print 'hStopped1', hStopped1
#
#assert False


print hStopped1, hNotStopped1
hTot1 = hStopped1 + hNotStopped1


D2=load_file(mhr_file2)
d2_stopped_mask = D2[:, 1] < 20

hStopped2 = np.histogram(D2[d2_stopped_mask, 0], bins=bins)[0].astype(np.float32) #view('float32')[:]
hNotStopped2 = np.histogram(D2[~d2_stopped_mask, 0], bins=bins)[0].astype(np.float32) #view('float32')[:]

print hStopped2, hNotStopped2
hTot2 = hStopped2 + hNotStopped2


#(fig, ax2) = pylab.subplots(1, 1, sharex=False, sharey=False)
#fig = pylab.figure(figsize=figsize_fig06_e)
fig = pylab.figure(figsize=figsize_fig06_e)
#ax2 = fig.add_subplot(111)

#box = ax2.get_position()
#ax2.set_position([box.x0, box.y0, box.width * 1., box.height * 0.80])

ax2 = fig.add_subplot(111)
l1 = ax2.bar(bins[:-1] , hStopped1/hTot1,   width=binWidth, label='1 MHR, No NMDA saturation', color='#FF9182')

#l2 = ax2.step(bins[:-1], hStopped2/hTot2,    color='red', label='2 MHRs, NMDA saturation') 
ax2.set_xticks(bins)
ax2.set_xticks(bins)
ax2.set_xlabel( "Duration of inhibition (ms)")
ax2.set_ylabel( "Probability of\nstopping swimming", va='center', multialignment='center')
ax2.xaxis.set_ticks([0,20,40,60,])
ax2.yaxis.set_ticks([0,0.5,1.0])
ax2.set_ylim([-0.05,1.05])


#fontP = FontProperties()
#fontP.set_size('small')
#ax2.legend(
#        [l1[0], l2[0] ], ['1 MHR, NMDA: 0.5, no sat','3 MHRs, NMDA: 1.0, sat.'], 
#            loc='upper center',
#             bbox_to_anchor=(0.5, 1.4),
             
             #fontsize=8.
#             )

pylab.savefig('build/raw_fig06_f.svg')
