# Supplementary material for: Modelling Feedback Excitation, Pacemaker Properties and Sensory Switching of Electrically Coupled Brainstem Neurons Controlling Rhythmic Activity
Source: PLoS Comput Biol. 2016 Jan 29;12(1):e1004702. doi: 10.1371/journal.pcbi.1004702 (PMC4732667; doi:10.1371/journal.pcbi.1004702)
Supplement: S1 Paper Simulations — (ZIP) [file pcbi.1004702.s001.zip › paper_simulations2/paper2/gen_figure_fig06_f_gendata_2.py]

import mreorg
import morphforge.stdimports as mf
import morphforgecontrib.stdimports as mfc

import itertools
from functools import partial
from morphforgecontrib.simulation_analysis.spikinggrouping import DBScan
import pylab

from mreorg import  PlotManager

from morphforge.stdimports import units, qty
from morphforge.stdimports import TagSelector, TagPlot, Cell, Synapse, StandardTags, TagViewer, run_with_cache, MFRandom
from morphforge.simulation.neuron.core.neuronsimulationenvironment import NEURONEnvironment
from modelling.sensory_pathway.dIN_model import makedINMulticompartmental
from modelling.sensory_pathway.pathway_constants import NCells, UserTags
from morphforgecontrib.simulation.populations.basic_types import NeuronPopulation,\
    Connectors
from modelling.sensory_pathway.electrical_coupling import ElectricalCoupler
from modelling.sensory_pathway.mhr_spike_times import MHRSpikeGenerator
from morphforge.traces.eventset import EventSet
from modelling.sensory_pathway.synapses_onto_dIN import create_synapse_tIN_to_dIN_AMPANMDA_spike_times_new,\
    create_synapse_mhr_to_dIN_inhib_spike_times_new,\
    create_synapse_dIN_to_dIN_AMPA_new, create_synapse_dIN_to_dIN_NMDA_new
from morphforgecontrib.simulation.util import exec_with_prob
import os
from morphforgecontrib.simulation.populations.group_analysis import PopAnalSpiking
from modelling.sensory_pathway.tin_spike_times import TINSpikeGenerator


def runsim(i,stim_level, nmda_multiplier_feedback, nSpikes, isi, mhr_multiplier, seed): 

    #MFRandom.seed(seed)
    MFRandom.seed(seed)

    env = NEURONEnvironment()
    sim = env.Simulation(cvode=False, tstop=900*units.ms, dt=0.1*units.ms )


    R_dINs = NeuronPopulation(sim=sim, n=NCells.dINs, neuron_functor=makedINMulticompartmental, pop_name="RHS_dIN" )
    ElectricalCoupler.CouplePopulationFixedUniform(sim=sim, neuron_population=R_dINs)


    R_dINs.record_from_all( description="dIN RHS", user_tags=[UserTags.dINs, UserTags.RHS,'Soma'] )


    # Connect tIN -> dIN:
    tINSpikeTimesRHS = TINSpikeGenerator.generate_flat_eventset(stimulation_level=stim_level, ntINs=NCells.tINs, tOffset= 100 )
    #tINSpikeTimesRHS2 = TINSpikeGenerator.generate_flat_eventset(stimulation_level=stim_level, ntINs=NCells.tINs, tOffset= 100 )
    #tINSpikeTimesRHS3 = TINSpikeGenerator.generate_flat_eventset(stimulation_level=stim_level, ntINs=NCells.tINs, tOffset= 100 )
    #print tINSpikeTimesRHS3
    #tINSpikeTimesRHS = EventSet.combine_sets( [tINSpikeTimesRHS1,tINSpikeTimesRHS2,tINSpikeTimesRHS3] )

    # Background NMDA excitation:
    synapses_tIN_to_dIN = Connectors.times_to_all( sim=sim,
                                                    syncronous_times=tINSpikeTimesRHS,
                                                    postsynaptic_population=R_dINs,
                                                    connect_functor = partial( create_synapse_tIN_to_dIN_AMPANMDA_spike_times_new, multiplier=1.0, nmda_multiplier=1.0, parameter_overrides={'popening':0.5} ),
                                                    synapse_pop_name = "dIN_NMDA_background",
                                                )


    # Connect MHR -> dIN:
    import random as rnd
    MHRSpikeTimesRHS1 = MHRSpikeGenerator.generate_flat_eventset( nSpikes=nSpikes, isi=qty("%d:ms" %isi), start_time=qty("700:ms")  + rnd.normalvariate(0, 1.) * units.ms )
    MHRSpikeTimesRHS2 = MHRSpikeGenerator.generate_flat_eventset( nSpikes=nSpikes, isi=qty("%d:ms" %isi), start_time=qty("700:ms")  + rnd.normalvariate(0, 1.) * units.ms)
    MHRSpikeTimesRHS3 = MHRSpikeGenerator.generate_flat_eventset( nSpikes=nSpikes, isi=qty("%d:ms" %isi), start_time=qty("700:ms")  + rnd.normalvariate(0, 1.) * units.ms)
    MHRSpikeTimesRHS = EventSet.combine_sets( [MHRSpikeTimesRHS1,MHRSpikeTimesRHS2,MHRSpikeTimesRHS3] )
    synapses_MHR_to_dIN = Connectors.times_to_all( sim=sim,
                                                    syncronous_times=MHRSpikeTimesRHS,
                                                    postsynaptic_population=R_dINs,
                                                    connect_functor = partial( create_synapse_mhr_to_dIN_inhib_spike_times_new, parameter_multipliers={'peak_conductance':mhr_multiplier} ),
                                                    synapse_pop_name = "mhr_inhib",
                                                )


    synapses_dIN_to_dIN_AMPA = Connectors.all_to_all(sim, presynaptic_population=R_dINs, postsynaptic_population=R_dINs, connect_functor = exec_with_prob(0.2, partial(create_synapse_dIN_to_dIN_AMPA_new, parameter_multipliers={'peak_conductance':0.5}))  )
    synapses_dIN_to_dIN_AMPA = Connectors.all_to_all(sim, presynaptic_population=R_dINs, postsynaptic_population=R_dINs, connect_functor = exec_with_prob(0.2, partial(create_synapse_dIN_to_dIN_AMPA_new, parameter_multipliers={'peak_conductance':1.0}))  )
    synapses_dIN_to_dIN = Connectors.all_to_all(sim, presynaptic_population=R_dINs, postsynaptic_population=R_dINs, connect_functor = exec_with_prob(0.2, partial(create_synapse_dIN_to_dIN_NMDA_new,parameter_multipliers={'peak_conductance':nmda_multiplier_feedback}, parameter_overrides={'limit_conductance':2.}))  )
    #synapses_dIN_to_dIN = Connectors.all_to_all(sim, presynaptic_population=R_dINs, postsynaptic_population=R_dINs, connect_functor = exec_with_prob(0.2, partial(create_synapse_dIN_to_dIN_NMDA_new,parameter_multipliers={'peak_conductance':nmda_multiplier_feedback,}))  )


    # Record from the tIN -> dIN population:
    synapses_tIN_to_dIN.record_from_all(what=Synapse.Recordables.SynapticCurrent, user_tags=['PREPOP:RHS_tINs'] )
    synapses_tIN_to_dIN.record_from_all(what=Synapse.Recordables.SynapticConductance, user_tags=['PREPOP:RHS_tINs'] )

    synapses_MHR_to_dIN.record_from_all(what=Synapse.Recordables.SynapticCurrent, user_tags=['PREPOP:RHS_mhrs'] )
    synapses_MHR_to_dIN.record_from_all(what=Synapse.Recordables.SynapticConductance, user_tags=['PREPOP:RHS_mhrs'] )

    # Record from dIN -> dIN[15]
    for syn in synapses_dIN_to_dIN.where_postsynaptic( R_dINs[9] ):
        synapses_dIN_to_dIN.record(synapse=syn, what=Synapse.Recordables.SynapticCurrent, )
        synapses_dIN_to_dIN.record(synapse=syn, what=Synapse.Recordables.SynapticConductance)
        synapses_dIN_to_dIN.record(synapse=syn, what=StandardTags.NMDAVoltageDependancy)


    res = sim.run()


    first_spikes = PopAnalSpiking.evset_first_spike( res=res, tag_selector=TagSelector.from_string("ALL{dINs,Voltage}"), comment="dIN First Spike" )
    all_spikes = PopAnalSpiking.evset_all_spikes( res=res, tag_selector=TagSelector.from_string("ALL{dINs,Voltage}"), comment="dIN All Spikes" )


    all_spikes_after_750 = [sp for sp in all_spikes if sp.get_time() > qty("750:ms") ]
    cluster_sets,noise_set = DBScan.cluster_spike_times( all_spikes, eps=5*units.ms)


    mean_freq = DBScan.calculate_mean_frequency( cluster_sets )

    do_plot=False
    if do_plot:
        ps = [
              TagPlot( "ALL{Voltage} AND NOT ANY{PRE_V}",       ylabel='Voltage', legend_labeller=None  ),
              TagPlot( "ALL{Voltage, RHS_dIN_9}",       ylabel='Voltage',legend_labeller=None  ),
              TagPlot( "ALL{Conductance, POSTCELL:RHS_dIN_9, PREPOP:RHS_dIN}", ylabel='Synpatic Conductances into Neuron(From dINs)',legend_labeller=None   ),
              TagPlot( "ALL{Current, POSTCELL:RHS_dIN_9, PREPOP:RHS_dIN }",     ylabel='Synpatic Currents into Neuron (From dINs)',legend_labeller=None   ),
              TagPlot( "ALL{Conductance,POSTCELL:RHS_dIN_9,PREPOP:RHS_tINs}", ylabel='Synpatic Conductances into Neuron(From tINs)',legend_labeller=None   ),
              TagPlot( "ALL{Current,POSTCELL:RHS_dIN_9,PREPOP:RHS_tINs}", ylabel='Synpatic Currents into Neuron(From tINs)',legend_labeller=None   ),

              TagPlot( "ALL{Conductance,POSTCELL:RHS_dIN_9,PREPOP:RHS_mhrs}", ylabel='Synpatic Conductances into Neuron(From mhrs)',legend_labeller=None   ),
              TagPlot( "ALL{Current,POSTCELL:RHS_dIN_9,PREPOP:RHS_mhrs}", ylabel='Synpatic Currents into Neuron(From mhrs)',legend_labeller=None   ),

              TagPlot( "ALL{Event}", ylabel='Events',legend_labeller=None   ),
              TagPlot( "ALL{NMDAVoltageDependancy,POSTCELL:RHS_dIN_9}", ylabel='NMDA Voltage Dependancy',legend_labeller=None   ),
              ]

        figtitle='(ISI;%d; nSPikes;%d MHRSpikeMult;%2.2f ndINs;%d Input;%d%%, nmda_multiplier_feedback=%2.2f freq=%f(Hz))'%(isi,nSpikes, mhr_multiplier,len(R_dINs), stim_level,nmda_multiplier_feedback, mean_freq)
        t = TagViewer( [res, tINSpikeTimesRHS,first_spikes, all_spikes]+cluster_sets, show=False, plots=ps, timerange=(95,1000)*units.ms,  figtitle=figtitle )
        PlotManager.save_figure(figname=figtitle)
        pylab.close( t.fig.fig )


    print "Cluster Sizes:", [len(C) for C in cluster_sets]
    return len(all_spikes_after_750), len(all_spikes)


def runsimcache(**kwargs):
    return run_with_cache(runsim, kwargs=kwargs)

working_filename= '_cache/mhr_done2.txt'
fname = os.path.expanduser("_cache/mhr_sweep2.txt")
def _runsim(p):
    nSpike, isi, mhr_multiplier, seed = p
    
    

    params = {'i':2, 'stim_level':130, 'nmda_multiplier_feedback':1.0, 'nSpikes':nSpike, 'isi':isi, 'mhr_multiplier':mhr_multiplier, 'seed':seed}
    nspikes,all_spikes = run_with_cache(runsim, kwargs=params)

    r = "%d %d %d %2.2f %d %d\n"%(seed, nSpike, isi, mhr_multiplier, all_spikes, nspikes)
    with open(fname,'a') as f:
        f.write(r)
        f.flush()
    

    with open( working_filename,'a') as f:
        f.write( r )
        f.flush()
        
    return r
#OUTPUT: '_cache/mhr_sweep2.txt'
def build_mhr_data():

    # Clear the file


    
   


    nSpikes = [1,2,3,4,5]
    isis = [10,15,20]
    mhr_multipliers = [1.0]
    seeds = [1,2,3,4,5]

    #nSpikes = [1]
    #isis = [10]
    #mhr_multipliers = [1.0]
    #seeds = [1,]

    

    #isis = [10,15,20]
    # Make sims run faster!
    #isis = [10,]
    #nSpikes = [1]

    params = list( itertools.product( nSpikes, isis, mhr_multipliers, seeds ) )
    print 'NSims', len(params)

    with open(working_filename,'w') as f:
        f.write("TODO: %d\n" % len(params))


    import multiprocessing
    pool = multiprocessing.Pool(6)
    reses = pool.map( _runsim, params )
    pool.close()

    open(fname,"w").close()
    with open(fname,'a') as f:
        for r in reses:
            f.write(r)


if __name__=='__main__':
    do_run = True
    
    if do_run:
        build_mhr_data()
