# Supplementary material for: Modelling Feedback Excitation, Pacemaker Properties and Sensory Switching of Electrically Coupled Brainstem Neurons Controlling Rhythmic Activity
Source: PLoS Comput Biol. 2016 Jan 29;12(1):e1004702. doi: 10.1371/journal.pcbi.1004702 (PMC4732667; doi:10.1371/journal.pcbi.1004702)
Supplement: S1 Paper Simulations — (ZIP) [file pcbi.1004702.s001.zip › paper_simulations2/paper2/gen_figure_fig07.py]

import mreorg

#import mreorg
import morphforge.stdimports as mf
import morphforgecontrib.stdimports as mfc
from functools import partial
#import itertools
#import random

import numpy as np

from morphforgecontrib.simulation_analysis.spikinggrouping import DBScan
#from modelling.sensory_pathway.electrical_coupling import UnboundConnectionMap, \
#    PotentialConnectionSet, UnboundConnection,\
#    PotentialMultiCompartmentalElectricalSynapse

#rom morphforge.stdimports import units, qty
#from morphforge.stdimports import TagSelector, TagPlot, Cell, Synapse, StandardTags, TagViewer, run_with_cache, MFRandom
import pylab
from modelling.sensory_pathway.electrical_coupling import UnboundConnectionMap,\
    PotentialConnectionSet, PotentialMultiCompartmentalElectricalSynapse,\
    UnboundConnection
from morphforgecontrib.simulation.populations.group_analysis import PopAnalSpiking
from modelling.sensory_pathway.tin_spike_times import TINSpikeGenerator


from morphforge.stdimports import units, qty
from morphforge.stdimports import TagSelector, TagPlot, Cell, Synapse,  TagViewer, run_with_cache, MFRandom
from modelling.sensory_pathway.pathway_constants import UserTags, NCells
from modelling.sensory_pathway.synapses_onto_dIN import create_synapse_tIN_to_dIN_AMPANMDA_spike_times_new,\
    create_synapse_dIN_to_dIN_AMPA_new, create_synapse_dIN_to_dIN_NMDA_new,\
    create_synapse_tIN_to_dIN_AMPA_spike_times_new,\
    create_synapse_tIN_to_dIN_NMDA_spike_times_new,\
    create_synapse_mhr_to_dIN_inhib_spike_times_new
from morphforgecontrib.simulation.util import exec_with_prob
from morphforge.simulation.base.util.celllocator import CellLocator
from morphforgecontrib.simulation.channels.hh_style.core.mmalphabeta import StdChlAlphaBeta
from morphforgecontrib.simulation.channels.hh_style.core.mmleak import StdChlLeak
from morphforge.simulation.neuron.core.neuronsimulationenvironment import NEURONEnvironment
from morphforgecontrib.simulation.populations.basic_types import NeuronPopulation,\
    Connectors
from modelling.sensory_pathway.mhr_spike_times import MHRSpikeGenerator
from morphforge.simulationanalysis.tagviewer.linkage import StandardLinkages,\
    LinkageRuleTag


@mf.cached_functor
def get_leak_chls(env):
    lk_chl = env.Channel(
			mfc.StdChlLeak, name='LkChl',
            conductance=mf.qty('0.3:mS/cm2'),
            reversalpotential=mf.qty('-54.3:mV'),)
    return lk_chl

@mf.cached_functor
def get_na_chls(env):
    na_state_vars = { "m": {
                          "alpha":[-4.00,-0.10,-1.00,40.00,-10.00],
                          "beta": [ 4.00, 0.00, 0.00,65.00, 18.00]},
                    "h": {
                            "alpha":[0.07,0.00,0.00,65.00,20.00] ,
                            "beta": [1.00,0.00,1.00,35.00,-10.00]}
                      }

    na_chl = env.Channel(
        mfc.StdChlAlphaBeta,
        name='NaChl',
        ion='na',
        equation='m*m*m*h',
        conductance=mf.qty('120:mS/cm2'),
        reversalpotential=mf.qty('50:mV'),
        statevars=na_state_vars,
        )
    return na_chl


@mf.cached_functor
def get_k_chls(env):
    k_state_vars = { "n": {
                          "alpha":[-0.55,-0.01,-1.0,55.0,-10.0],
                          "beta": [0.125,0,0,65,80]},
                       }

    k_chl = env.Channel(
        mfc.StdChlAlphaBeta,
        name='KChl',
        ion='k',
        equation='n*n*n*n',
        conductance=mf.qty('36:mS/cm2'),
        reversalpotential=mf.qty('-77:mV'),
        statevars=k_state_vars,
        )
    return k_chl


def makehh(sim, name=None, cell_tags=None):
    m = mf.MorphologyBuilder.get_single_section_soma(area=mf.qty('1000:um2'))
    cell = sim.create_cell(name=name, morphology=m)
    env = sim.environment
    myCell = cell

    lk_chl = get_leak_chls(env)
    na_chl = get_na_chls(env)
    k_chl = get_k_chls(env)

    myCell.apply_channel( lk_chl)
    myCell.apply_channel( na_chl)
    myCell.apply_channel( k_chl)

    return cell


class ElectricalCouplerCIN(object):

    @classmethod
    def CouplePopulationFixedUniformBindMap(cls, nNeurons, reduce_prob_multiplier):


        connMap = UnboundConnectionMap(popsize=nNeurons)

        pCon = 1.00
        for i in range(0, nNeurons):
            for j in range(0, i):

                # Prob of connection:
                t = np.random.uniform(0, 1.00)
                if not t < pCon:
                    continue

                    u = UnboundConnection( presynaptic_index=i,
                                           presynaptic_position=0,
                                           postsynaptic_index=j,
                                           postsynaptic_position=0 )
                    connMap.append(u)


        return connMap

    @classmethod
    def CouplePopulationFixedUniform(cls, sim, neuron_population, create=True, func=None, junction_resistance=None, reduce_prob_multiplier=1.0):

        if junction_resistance is None:
            junction_resistance = 600 * mf.units.MOhm

        def bindFunc(preCell, prePosition, postCell, postPosition ):
            syn = PotentialMultiCompartmentalElectricalSynapse(presynaptic_loc = mf.CellLocator.get_location_at_distance_away_from_dummy(preCell, prePosition, ),
                                                               post_synaptic_loc= CellLocator.get_location_at_distance_away_from_dummy(postCell, postPosition),
                                                               junction_resistance=junction_resistance)
            return syn


        connMap = cls.CouplePopulationFixedUniformBindMap( len(neuron_population), reduce_prob_multiplier=reduce_prob_multiplier )
        syns = connMap.bind_all( presynaptic_population=neuron_population,
                                 postsynaptic_population=neuron_population,
                                 binder_func=bindFunc )


        if func:
            for conn in connMap:
                func( ((conn.presynaptic_index, conn.presynaptic_position), (conn.postsynaptic_index,  conn.postsynaptic_position ) ) )

        connections = PotentialConnectionSet(syns)

        if create:
            connections.create_all(sim)

        return connections


MFRandom.seed(1000)


def _run_sim(i, stim_level, nmda_multiplier_feedback):

    env = NEURONEnvironment()
    sim = env.Simulation(cvode=True, tstop=1600 * units.ms, dt=0.10 * units.ms)

    R_dINs = NeuronPopulation(sim=sim, n=NCells.dINs, neuron_functor=makehh, pop_name="RHS_dIN" )
    ElectricalCouplerCIN.CouplePopulationFixedUniform(sim=sim, neuron_population=R_dINs, junction_resistance=100*units.MOhm)


    R_dINs.record_from_all( description="dIN RHS", user_tags=[UserTags.dINs, UserTags.RHS,'Soma'] )

    sim.record(R_dINs[5], what=Cell.Recordables.MembraneVoltage, description="dIN RHS", user_tags=[UserTags.dINs, UserTags.RHS,'Soma','RHS_dIN_5'] )
    sim.record(R_dINs[10], what=Cell.Recordables.MembraneVoltage, description="dIN RHS", user_tags=[UserTags.dINs, UserTags.RHS,'Soma','RHS_dIN_10'] )
    sim.record(R_dINs[15], what=Cell.Recordables.MembraneVoltage, description="dIN RHS", user_tags=[UserTags.dINs, UserTags.RHS,'Soma','RHS_dIN_15'] )
    sim.record(R_dINs[20], what=Cell.Recordables.MembraneVoltage, description="dIN RHS", user_tags=[UserTags.dINs, UserTags.RHS,'Soma','RHS_dIN_20'] )
    sim.record(R_dINs[25], what=Cell.Recordables.MembraneVoltage, description="dIN RHS", user_tags=[UserTags.dINs, UserTags.RHS,'Soma','RHS_dIN_25'] )


    # Connect tIN -> dIN:
    tINSpikeTimesRHS = TINSpikeGenerator.generate_flat_eventset(stimulation_level=stim_level, ntINs=NCells.tINs, tOffset= 100 )
    synapses_tIN_to_dIN1_ampa = Connectors.times_to_all( sim=sim,
                                                 syncronous_times=tINSpikeTimesRHS,
                                                 postsynaptic_population=R_dINs,
                                                 connect_functor = partial( create_synapse_tIN_to_dIN_AMPA_spike_times_new, 
                                                 parameter_overrides={'popening':1.0} ),
                                                 synapse_pop_name = "dIN_AMPA_background"
                                                 )
                                                 
    synapses_tIN_to_dIN1_nmda = Connectors.times_to_all( sim=sim,
                                                 syncronous_times=tINSpikeTimesRHS,
                                                 postsynaptic_population=R_dINs,
                                                 connect_functor = partial( create_synapse_tIN_to_dIN_NMDA_spike_times_new, 
                                                 parameter_overrides={'popening':1.0} ),
                                                 synapse_pop_name = "dIN_NMDA_background"
                                                 )
                                                 

    tINSpikeTimesRHS = TINSpikeGenerator.generate_flat_eventset(stimulation_level=stim_level, ntINs=NCells.tINs, tOffset= 600 )
    synapses_tIN_to_dIN2_ampa = Connectors.times_to_all( sim=sim,
                                                 syncronous_times=tINSpikeTimesRHS,
                                                 postsynaptic_population=R_dINs,
                                                 connect_functor = partial( create_synapse_tIN_to_dIN_AMPA_spike_times_new, 
                                                 parameter_overrides={'popening':1.0} ),
                                                 synapse_pop_name = "dIN_AMPA_background2",)
    synapses_tIN_to_dIN2_nmda = Connectors.times_to_all( sim=sim,
                                                 syncronous_times=tINSpikeTimesRHS,
                                                 postsynaptic_population=R_dINs,
                                                 connect_functor = partial( create_synapse_tIN_to_dIN_NMDA_spike_times_new, 
                                                 parameter_overrides={'popening':1.0} ),
                                                 synapse_pop_name = "dIN_NMDA_background2",)


                                                 
    # Connect MHR -> dIN:
    MHRSpikeTimesRHS = MHRSpikeGenerator.generate_flat_eventset( nSpikes=10, isi=mf.qty("7:ms"), start_time=mf.qty("300:ms") )
    synapses_MHR_to_dIN1 = Connectors.times_to_all( sim=sim,
                                                 syncronous_times=MHRSpikeTimesRHS,
                                                 postsynaptic_population=R_dINs,
                                                 connect_functor = partial( create_synapse_mhr_to_dIN_inhib_spike_times_new, parameter_multipliers={'peak_conductance':1.5},   ),
                                                 synapse_pop_name = "mhr_inhib",
                                               )
    # Connect MHR -> dIN:
    MHRSpikeTimesRHS = MHRSpikeGenerator.generate_flat_eventset( nSpikes=10, isi=mf.qty("7:ms"), start_time=mf.qty("1400:ms") )
    synapses_MHR_to_dIN2 = Connectors.times_to_all( sim=sim,
                                                 syncronous_times=MHRSpikeTimesRHS,
                                                 postsynaptic_population=R_dINs,
                                                 connect_functor = partial( create_synapse_mhr_to_dIN_inhib_spike_times_new, parameter_multipliers={'peak_conductance':1.5},   ),
                                                 synapse_pop_name = "mhr_inhib2",
                                               )

    # dIN -> dIN
    synapses_dIN_to_dIN_AMPA = Connectors.all_to_all(sim, presynaptic_population=R_dINs, postsynaptic_population=R_dINs, connect_functor = exec_with_prob(0.20, partial(create_synapse_dIN_to_dIN_AMPA_new, parameter_multipliers={'peak_conductance':0.1}))  )
    synapses_dIN_to_dIN = Connectors.all_to_all(sim, presynaptic_population=R_dINs, postsynaptic_population=R_dINs, connect_functor = exec_with_prob(0.20, partial(create_synapse_dIN_to_dIN_NMDA_new, parameter_multipliers={'peak_conductance':nmda_multiplier_feedback*2}))  )


    # Record from the tIN -> dIN population:
    synapses_tIN_to_dIN1_ampa.record_from_all(what=Synapse.Recordables.SynapticConductance, user_tags=['PREPOP:RHS_tINs','AMPA'] )
    synapses_tIN_to_dIN2_ampa.record_from_all(what=Synapse.Recordables.SynapticConductance, user_tags=['PREPOP:RHS_tINs','AMPA'] )
    synapses_tIN_to_dIN1_nmda.record_from_all(what=Synapse.Recordables.SynapticConductance, user_tags=['PREPOP:RHS_tINs','NMDA'] )
    synapses_tIN_to_dIN2_nmda.record_from_all(what=Synapse.Recordables.SynapticConductance, user_tags=['PREPOP:RHS_tINs','NMDA'] )


    synapses_MHR_to_dIN1.record_from_all(what=Synapse.Recordables.SynapticConductance, user_tags=['PREPOP:RHS_mhrs'] )
    synapses_MHR_to_dIN2.record_from_all(what=Synapse.Recordables.SynapticConductance, user_tags=['PREPOP:RHS_mhrs'] )

    # Record from dIN -> dIN[15]
    for syn in synapses_dIN_to_dIN.where_postsynaptic( R_dINs[9] ):
        synapses_dIN_to_dIN.record(synapse=syn, what=Synapse.Recordables.SynapticConductance)


    return sim.run(), tINSpikeTimesRHS


def testSingleSynapseAMPANMDA(i,stim_level, nmda_multiplier_feedback):
    res, tINSpikeTimesRHS = run_with_cache( _run_sim, kwargs = {'i':i, 'stim_level': stim_level, 'nmda_multiplier_feedback': nmda_multiplier_feedback } )
  
    first_spikes = PopAnalSpiking.evset_first_spike( res=res, tag_selector=TagSelector.from_string("ALL{dINs,Voltage}"), comment="dIN First Spike" )
    all_spikes = PopAnalSpiking.evset_all_spikes( res=res, tag_selector=TagSelector.from_string("ALL{dINs,Voltage}"), comment="dIN All Spikes" )


    rasters = []
    for i in range(0, 30):
        if i % 4 != 0:
            continue
        nrn_all_spikes = PopAnalSpiking.evset_all_spikes( res=res, tag_selector=TagSelector.from_string("ALL{dINs,Voltage, RHS_dIN_%d}"%i ),  )
        nrn_all_spikes.tags.add("SpikesFor%d"%i)
        nrn_all_spikes.tags.add("Raster")
        rasters.append( nrn_all_spikes)


    for tr in res.get_traces():
        print tr.tags

    (cluster_sets, noise_set) = DBScan.cluster_spike_times(all_spikes, eps=1.00 * units.ms)


    cluster_sets = sorted( cluster_sets, key= lambda c: np.mean( [t.rescale("ms") for t in c.times]) )

    mean_freq = DBScan.calculate_mean_frequency( cluster_sets )
    from decimal import Decimal
    ps = [
          TagPlot( "ALL{Conductance,POSTCELL:RHS_dIN_0} AND ANY{PREPOP:RHS_mhrs,PREPOP:RHS_tINs}",
                    yunit=units.nS,
                    ylabel='Conductance',
                    legend_labeller=None,
                    yticks=(0,15)*units.nS,
                    yrange=(0,25)*units.nS,
                    show_yticklabels_with_units=True,
                    #yticklabel_quantisation=Decimal('1'),
          ),
          TagPlot( "ALL{Voltage, RHS_dIN_10}",
                    yunit=units.mV,
                    colors=['blue'],
                    ylabel='Voltage',
                    legend_labeller=None,
                    yticks=(-80,-40,0,40)*units.mV,
                    show_yticklabels_with_units=True,
                    #yticklabel_quantisation=Decimal('1')
          ),
          TagPlot( "ALL{Raster}", ylabel='Spike\nraster',legend_labeller=None, show_yticklabels=False   ),
          ]

    phi = 1.61803
    width_cm = 14
    width_in = width_cm/2.54
    height_in = (width_in/phi) / 1.5
    
    t = TagViewer( [res, tINSpikeTimesRHS,first_spikes, all_spikes]+cluster_sets + rasters, 
                    show=False, 
                    plots=ps, 

                    # Mike likes:
                    timerange=(90,1600)*units.ms,
                    xticks=(200,600,1000,1400,)*units.ms,
                    # Try for Alan:
                    #timerange=(90,500)*units.ms, 
                    #xticks=(100,300,500)*units.ms,
                    
                    show_xlabel = False,
                    show_xticklabels = 'only-once',
                    show_xaxis_position = 'top',
                    show_xticklabels_with_units = True,                    
                    fig_kwargs={'figsize':(width_in,height_in)},
                    #xticklabel_quantisation=Decimal('1'),
                    #linkage= StandardLinkages(linkage_rules=[
                    #                LinkageRuleTag('ALL{PREPOP:RHS_mhrs,Conductance}', preferred_color='red'),
                    #                LinkageRuleTag('ALL{PREPOP:RHS_tINs,Conductance,NMDA}', preferred_color='green'),
                    #                LinkageRuleTag('ALL{PREPOP:RHS_tINs,Conductance,AMPA}', preferred_color='#FF00FF'),
                    #                LinkageRuleTag('ALL{Voltage, RHS_dIN_10}', preferred_color='blue'),
                    #                            ])
                    )

    t.subaxes[2].axvspan(200*units.ms, 300*units.ms, color='grey',alpha=1.0)

    
    t.subaxes[0].ax.text( 0.45, 0.55, "Network activity started via excitatory (green) and stopped via \ninhibitory (red) synaptic pathways", transform=t.subaxes[0].ax.transAxes, horizontalalignment='center', style='italic', fontsize=8, multialignment='right' )

    pylab.savefig('build/raw_fig07_a.svg', )


          
    phi = 1.61803
    width_cm = 14
    width_in = width_cm / 2.54
    height_in = width_in / phi / 1.5 / 3.0

    t = TagViewer( 
            [res, tINSpikeTimesRHS,first_spikes, all_spikes]+cluster_sets + rasters, 
            show=False, 
            timerange=(200,300)*units.ms, 
            show_xlabel=False,
            xticks=[200,250,300]*units.ms,
            fig_kwargs={'figsize':(width_in,height_in)},  
            plots=[TagPlot( "ALL{Raster}", ylabel='Spike\nraster',legend_labeller=None, show_yticklabels=False),], 
            )

    t.fig.fig.text( 0.55, 0.95, "(Network activity not synchonous)", transform=t.subaxes[0].ax.transAxes, horizontalalignment='center', style='italic', fontsize=8)

    pylab.savefig('build/raw_fig07_a_i.svg') 


# was 3.
testSingleSynapseAMPANMDA(i=0, stim_level=130,nmda_multiplier_feedback=1.5)
