# Supplementary material for: Modelling Feedback Excitation, Pacemaker Properties and Sensory Switching of Electrically Coupled Brainstem Neurons Controlling Rhythmic Activity
Source: PLoS Comput Biol. 2016 Jan 29;12(1):e1004702. doi: 10.1371/journal.pcbi.1004702 (PMC4732667; doi:10.1371/journal.pcbi.1004702)
Supplement: S1 Paper Simulations — (ZIP) [file pcbi.1004702.s001.zip › paper_simulations2/paper2/gen_figure_fig07_b.py]

import mreorg


import mreorg
import morphforge.stdimports as mf
import morphforgecontrib.stdimports as mfc
from functools import partial
import itertools
import random

import numpy as np

from morphforgecontrib.simulation_analysis.spikinggrouping import DBScan
import pickle
import os
import pylab
from modelling.sensory_pathway.electrical_coupling import UnboundConnectionMap,\
    PotentialConnectionSet, PotentialMultiCompartmentalElectricalSynapse,\
    UnboundConnection
from morphforgecontrib.simulation.populations.group_analysis import PopAnalSpiking
from modelling.sensory_pathway.tin_spike_times import TINSpikeGenerator


from morphforge.stdimports import units, qty
from morphforge.stdimports import TagSelector, TagPlot, Cell, Synapse, StandardTags, TagViewer, run_with_cache, MFRandom
from modelling.sensory_pathway.pathway_constants import UserTags, NCells
from modelling.sensory_pathway.synapses_onto_dIN import create_synapse_tIN_to_dIN_AMPANMDA_spike_times_new,\
    create_synapse_dIN_to_dIN_AMPA_new, create_synapse_dIN_to_dIN_NMDA_new
from morphforgecontrib.simulation.util import exec_with_prob
from morphforge.simulation.base.util.celllocator import CellLocator
from morphforgecontrib.simulation.channels.hh_style.core.mmalphabeta import StdChlAlphaBeta
from morphforgecontrib.simulation.channels.hh_style.core.mmleak import StdChlLeak


@mf.cached_functor
def get_lk_chls(env):
    lk_chl = env.Channel(
			StdChlLeak, name='LkChl',
            conductance=mf.qty('0.3:mS/cm2'),
            reversalpotential=mf.qty('-54.3:mV'),
            )
    return lk_chl

@mf.cached_functor
def get_na_chls(env):
    na_state_vars = { "m": {
                          "alpha":[-4.00,-0.10,-1.00,40.00,-10.00],
                          "beta": [ 4.00, 0.00, 0.00,65.00, 18.00]},
                    "h": {
                            "alpha":[0.07,0.00,0.00,65.00,20.00] ,
                            "beta": [1.00,0.00,1.00,35.00,-10.00]}
                      }

    na_chl = env.Channel(
        StdChlAlphaBeta,
        name='NaChl',
        ion='na',
        equation='m*m*m*h',
        conductance=qty('120:mS/cm2'),
        reversalpotential=qty('50:mV'),
        statevars=na_state_vars,
        )
    return na_chl

@mf.cached_functor
def get_k_chls(env):
    k_state_vars = { "n": {
                          "alpha":[-0.55,-0.01,-1.0,55.0,-10.0],
                          "beta": [0.125,0,0,65,80]},
                       }
    k_chl = env.Channel(
        StdChlAlphaBeta,
        name='KChl',
        ion='k',
        equation='n*n*n*n',
        conductance=qty('36:mS/cm2'),
        reversalpotential=qty('-77:mV'),
        statevars=k_state_vars,
        )
    return k_chl

def makehh(sim, name=None, cell_tags=None):
    m = mf.MorphologyBuilder.get_single_section_soma(area=qty('1000:um2'))
    cell = sim.create_cell(name=name, morphology=m)
    env = sim.environment
    myCell = cell

    lk_chl = get_lk_chls(env)
    na_chl = get_na_chls(env)
    k_chl = get_k_chls(env)

    myCell.apply_channel( lk_chl)
    myCell.apply_channel( na_chl)
    myCell.apply_channel( k_chl)

    return cell


class ElectricalCouplerCIN(object):

    @classmethod
    def CouplePopulationFixedUniformBindMap(cls, nNeurons, reduce_prob_multiplier):


        connMap = UnboundConnectionMap(popsize=nNeurons)

        pCon = 1.0
        pCon = 0.2
        for i in range(0, nNeurons):
            for j in range(0, i):

                # Prob of connection:
                t = np.random.uniform(0, 1.0)
                if not t < pCon:
                    continue

                    u = UnboundConnection( presynaptic_index=i,
                                           presynaptic_position=0,
                                           postsynaptic_index=j,
                                           postsynaptic_position=0 )
                    connMap.append(u)


        return connMap

    @classmethod
    def CouplePopulationFixedUniform(cls, sim, neuron_population, create=True, func=None, junction_resistance=None, reduce_prob_multiplier=1.0):

        #junction_resistance = 500 * units.MOhm
        #junction_resistance = 750 * units.MOhm
        if junction_resistance is None:
            junction_resistance = 100 * units.MOhm

        #junction_resistance = 50 * units.MOhm
        #junction_resistance = 5000 * units.MOhm

        def bindFunc(preCell, prePosition, postCell, postPosition ):
            syn = PotentialMultiCompartmentalElectricalSynapse(presynaptic_loc = CellLocator.get_location_at_distance_away_from_dummy(preCell, prePosition, ),
                                                               post_synaptic_loc= CellLocator.get_location_at_distance_away_from_dummy(postCell, postPosition),
                                                               junction_resistance=junction_resistance)
            return syn


        connMap = cls.CouplePopulationFixedUniformBindMap( len(neuron_population), reduce_prob_multiplier=reduce_prob_multiplier )
        syns = connMap.bind_all( presynaptic_population=neuron_population,
                                 postsynaptic_population=neuron_population,
                                 binder_func=bindFunc )


        if func:
            for conn in connMap:
                #func(  ((i,dI),(j,dJ))  )
                func( ((conn.presynaptic_index, conn.presynaptic_position), (conn.postsynaptic_index,  conn.postsynaptic_position ) ) )


        connections = PotentialConnectionSet(syns)

        if create:
            connections.create_all(sim)

        return connections


def _run_sim(i,stim_level, nmda_multiplier_feedback):


    if True:
        env = mf.NEURONEnvironment()
        #sim = env.Simulation(cvode=False, tstop=800*units.ms, dt=0.5*units.ms )
        sim = env.Simulation(cvode=True, tstop=1100*mf.units.ms, dt=0.1*mf.units.ms )
        #sim = env.Simulation(cvode=True, tstop=700*units.ms, dt=0.1*units.ms )
        #sim = env.Simulation(cvode=False, tstop=150*units.ms, dt=0.1*units.ms )


        R_dINs = mfc.NeuronPopulation(sim=sim, n=NCells.dINs, neuron_functor=makehh, pop_name="RHS_dIN" )
        ElectricalCouplerCIN.CouplePopulationFixedUniform(sim=sim, neuron_population=R_dINs)


        R_dINs.record_from_all( description="dIN RHS", user_tags=[UserTags.dINs, UserTags.RHS,'Soma'] )

        sim.record(R_dINs[5], what=mf.Cell.Recordables.MembraneVoltage, description="dIN RHS", user_tags=[UserTags.dINs, UserTags.RHS,'Soma','RHS_dIN_5'] )
        sim.record(R_dINs[10], what=mf.Cell.Recordables.MembraneVoltage, description="dIN RHS", user_tags=[UserTags.dINs, UserTags.RHS,'Soma','RHS_dIN_10'] )
        sim.record(R_dINs[15], what=mf.Cell.Recordables.MembraneVoltage, description="dIN RHS", user_tags=[UserTags.dINs, UserTags.RHS,'Soma','RHS_dIN_15'] )
        sim.record(R_dINs[20], what=mf.Cell.Recordables.MembraneVoltage, description="dIN RHS", user_tags=[UserTags.dINs, UserTags.RHS,'Soma','RHS_dIN_20'] )
        sim.record(R_dINs[25], what=mf.Cell.Recordables.MembraneVoltage, description="dIN RHS", user_tags=[UserTags.dINs, UserTags.RHS,'Soma','RHS_dIN_25'] )


        # Connect tIN -> dIN:
        tINSpikeTimesRHS = TINSpikeGenerator.generate_flat_eventset(stimulation_level=stim_level, ntINs=NCells.tINs, tOffset= 100 )
        synapses_tIN_to_dIN1 = mfc.Connectors.times_to_all( sim=sim,
                                                     syncronous_times=tINSpikeTimesRHS,
                                                     postsynaptic_population=R_dINs,
                                                     connect_functor = partial( create_synapse_tIN_to_dIN_AMPANMDA_spike_times_new, multiplier=1.0, nmda_multiplier=10.0, parameter_overrides={'popening':1.0}, ),
                                                     synapse_pop_name = "dIN_NMDA_background",)


        # dIN -> dIN
        synapses_dIN_to_dIN_AMPA = mfc.Connectors.all_to_all(sim, presynaptic_population=R_dINs, postsynaptic_population=R_dINs, connect_functor = exec_with_prob(0.15, partial(create_synapse_dIN_to_dIN_AMPA_new, parameter_multipliers={'peak_conductance':1.0}))  )
        synapses_dIN_to_dIN = mfc.Connectors.all_to_all(sim, presynaptic_population=R_dINs, postsynaptic_population=R_dINs, connect_functor = exec_with_prob(0.15, partial(create_synapse_dIN_to_dIN_NMDA_new, parameter_multipliers={'peak_conductance':nmda_multiplier_feedback}))  )


        # Record from the tIN -> dIN population:
        #synapses_tIN_to_dIN.record_from_all(what=Synapse.Recordables.SynapticCurrent, user_tags=['PREPOP:RHS_tINs'] )
        #synapses_tIN_to_dIN1.record_from_all(what=Synapse.Recordables.SynapticConductance, user_tags=['PREPOP:RHS_tINs'] )
        #synapses_tIN_to_dIN2.record_from_all(what=Synapse.Recordables.SynapticConductance, user_tags=['PREPOP:RHS_tINs'] )
        #synapses_tIN_to_dIN3.record_from_all(what=Synapse.Recordables.SynapticConductance, user_tags=['PREPOP:RHS_tINs'] )

        ##synapses_MHR_to_dIN1.record_from_all(what=Synapse.Recordables.SynapticCurrent, user_tags=['PREPOP:RHS_mhrs'] )
        #synapses_MHR_to_dIN1.record_from_all(what=Synapse.Recordables.SynapticConductance, user_tags=['PREPOP:RHS_mhrs'] )
        #synapses_MHR_to_dIN2.record_from_all(what=Synapse.Recordables.SynapticConductance, user_tags=['PREPOP:RHS_mhrs'] )
        #synapses_MHR_to_dIN3.record_from_all(what=Synapse.Recordables.SynapticConductance, user_tags=['PREPOP:RHS_mhrs'] )

        # Record from dIN -> dIN[15]
        for syn in synapses_dIN_to_dIN.where_postsynaptic( R_dINs[9] ):
            #synapses_dIN_to_dIN.record(synapse=syn, what=Synapse.Recordables.SynapticCurrent, )
            synapses_dIN_to_dIN.record(synapse=syn, what=mf.Synapse.Recordables.SynapticConductance)
            #synapses_dIN_to_dIN.record(synapse=syn, what=StandardTags.NMDAVoltageDependancy)


        res = sim.run()
        return res, tINSpikeTimesRHS

        #with open(fName,'w') as f:
        #    pickle.dump(res, f)


def testSingleSynapseAMPANMDA(i,stim_level, nmda_multiplier_feedback):
    res, tINSpikeTimesRHS = mf.run_with_cache( _run_sim, kwargs = {'i':i, 'stim_level': stim_level, 'nmda_multiplier_feedback': nmda_multiplier_feedback } )
    #res = pickle.load( open(fName) )

    first_spikes = PopAnalSpiking.evset_first_spike( res=res, tag_selector=mf.TagSelector.from_string("ALL{dINs,Voltage}"), comment="dIN First Spike" )
    all_spikes = PopAnalSpiking.evset_all_spikes( res=res, tag_selector=mf.TagSelector.from_string("ALL{dINs,Voltage}"), comment="dIN All Spikes" )
    nSpikes =  len(all_spikes) / 30.
    print nSpikes
    #assert False

    rasters = []
    for i in range(0, 30):
        if i % 3 != 0:
            continue
        nrn_all_spikes = PopAnalSpiking.evset_all_spikes( res=res, tag_selector=mf.TagSelector.from_string("ALL{dINs,Voltage, RHS_dIN_%d}"%i ),  )
        nrn_all_spikes.tags.add("SpikesFor%d" %i)
        nrn_all_spikes.tags.add("Raster")
        rasters.append( nrn_all_spikes)


    #for tr in res.get_traces():
    #    print tr.tags

    cluster_sets,noise_set = DBScan.cluster_spike_times( all_spikes, eps=1.0*mf.units.ms)


    cluster_sets = sorted( cluster_sets, key= lambda c: np.mean( [t.rescale("ms") for t in c.times]) )

    mean_freq = DBScan.calculate_mean_frequency( cluster_sets )


    ps = [
          mf.TagPlot( "ALL{Raster}", ylabel='Spike raster',legend_labeller=None, yticks = 3   ),

          ]


    xticks=[0, 500, 1000]*mf.units.ms
    #xticks=[200,400,600,800,1000]*units.ms
    from decimal import Decimal
    (width_in, height_in) = (2.25, 0.75)

    t = mf.TagViewer(
        [res, tINSpikeTimesRHS,first_spikes, all_spikes]+cluster_sets + rasters,
        show=False,
        plots=ps,
        timerange=(00,1100)*mf.units.ms,
        xticks=xticks,
        show_xlabel=False,
        show_xticklabels_with_units = True,
        fig_kwargs={'figsize':(width_in,height_in)},
        #xticklabel_quantisation=Decimal('1'),

        )


    #t.subaxes[0].safetychecking=False
    #t.subaxes[0].yaxis.set_ticks([0,5,10])
    #t.subaxes[0].yaxis.set_ticklabels(['0','15','30'])


    pylab.subplots_adjust(bottom=0.05, right=0.95,left=0.05, top=0.95, hspace=0.2, wspace=0.1)
    
    if int(nmda_multiplier_feedback*100) == 50:
        t.subaxes[0].text( 0.6, 1.15, "Weak feedback - activity not sustained", transform=t.subaxes[0].ax.transAxes, horizontalalignment='center', style='italic', fontsize=8)
    if int(nmda_multiplier_feedback*100) == 600:
        t.subaxes[0].text( 0.6, 1.15, "Strong feedback - neurons fire intermittently", transform=t.subaxes[0].ax.transAxes, horizontalalignment='center', style='italic', fontsize=8)

    pylab.savefig('build/raw_fig07_b_%d.svg'%(nmda_multiplier_feedback*100), )# bb_inches='tight')

    #t.fig.fig.text( 0.5, 0.60, "Low feedback - activity not sustained", horizontalalignment='center', style='italic', fontsize=8, multialignment='right' )


    return nSpikes


#OUTPUT: 'build/raw_fig07_b_50.svg'
#OUTPUT: 'build/raw_fig07_b_600.svg'
mf.MFRandom.seed(1001)
res = []
fb =[0.5, 1.0, 1.5, 2.0, 2.5, 3.0, 4.0,  5.0, 6.0]

for i in fb:
    spC = testSingleSynapseAMPANMDA(i=i, stim_level=130,nmda_multiplier_feedback=i )
    res.append(spC)


fb = np.array(fb)
res = np.array(res)
#m = fb <= 1.6
#res[m] = 0


#pylab.figure(figsize=(6 / 2.54, 4 / 2.54))
pylab.figure(figsize=(2., 1.5))


pylab.plot(fb, res, 'o-', color='blue', markersize=2)
pylab.xlabel('NMDA-feedback synaptic strength')
pylab.ylabel('Mean firing freq (Hz) ')
ax = pylab.gca()
ax.yaxis.set_ticks([0, 40, 80, 120])
ax.yaxis.set_ticklabels(['0', '40', '80', '120'])

#nmda_conduct = 300pS
ax.xaxis.set_ticks([0, 1/0.3, 2/0.3])
ax.xaxis.set_ticklabels(['0', '1nS', '2ns'])

to_highlight=[0, 2, -1]
pylab.plot(fb[to_highlight], res[to_highlight],'D', color='red', markersize=3, )
labels = ['G','E', 'H']
label_shifts = {'G':(-0.03,0) } #{'H':(-0.03, 0.0) }
for i,label in enumerate(labels):
    index = to_highlight[i]
    sign = 1 #if i%2==0 else -1
    ax.text( fb[index] + label_shifts.get(label,(0,0))[0] - 0.2,
            res[index] + 15*sign + label_shifts.get(label,(0,0))[1],
            label,
            horizontalalignment='center', verticalalignment='center',)


#  Firing Breaks down at 0.5 to 1.0
ax.axvspan(0, 1.0 , color='green', alpha=0.3)
ax.axvspan(5, 7 , color='green', alpha=0.3)
pylab.xlim(0, 2/0.3+0.00001)
pylab.ylim(0, 140)

pylab.savefig('build/raw_fig07_b.svg')

import pylab
#pylab.show()
