# Supplementary material for: Modelling Feedback Excitation, Pacemaker Properties and Sensory Switching of Electrically Coupled Brainstem Neurons Controlling Rhythmic Activity
Source: PLoS Comput Biol. 2016 Jan 29;12(1):e1004702. doi: 10.1371/journal.pcbi.1004702 (PMC4732667; doi:10.1371/journal.pcbi.1004702)
Supplement: S1 Paper Simulations — (ZIP) [file pcbi.1004702.s001.zip › paper_simulations2/paper2/new_fig_effector_of_ecoupling.py]

#!/usr/bin/python
# -*- coding: utf-8 -*-

import mreorg

from morphforge.stdimports import *
from signalanalysis.stdimports import *
from modelling.sensory_pathway import *
from morphforgecontrib.stdimports import *

import random


def _run_sim(coupling_reduction):
    
    MFRandom.seed(1002)


    sim = NEURONEnvironment().Simulation(tstop=1400 * units.ms)

    R_dINs = NeuronPopulation(sim=sim, n=NCells.dINs, neuron_functor=partial(makedINMulticompartmental))
    ElectricalCoupler.CouplePopulationFixedUniform(sim=sim, neuron_population=R_dINs, reduce_prob_multiplier=coupling_reduction)


    tINSpikeTimesRHS = TINSpikeGenerator.generate_flat_eventset(stimulation_level=100, ntINs=NCells.tINs, tOffset= 100 )
    # Background NMDA excitation:
    synapses_tIN_to_dIN = Connectors.times_to_all(
	sim=sim,
        syncronous_times=tINSpikeTimesRHS,
        postsynaptic_population=R_dINs,
        connect_functor=partial(create_synapse_tIN_to_dIN_AMPANMDA_spike_times_new, multiplier=1.0, nmda_multiplier=0.4, parameter_overrides={'popening':0.5}, ),
        synapse_pop_name="dIN_NMDA_background",
        )

    # dIN -> dIN
    strength = 0.35
    synapses_dIN_to_dIN_AMPA = Connectors.all_to_all(sim,
            presynaptic_population=R_dINs,
            postsynaptic_population=R_dINs,
            connect_functor=exec_with_prob(0.2, partial(create_synapse_dIN_to_dIN_AMPA_new, parameter_multipliers={'peak_conductance':strength}))
			)
    synapses_dIN_to_dIN = Connectors.all_to_all(sim,
            presynaptic_population=R_dINs,
            postsynaptic_population=R_dINs,
            connect_functor=exec_with_prob(0.2, partial(create_synapse_dIN_to_dIN_NMDA_new, parameter_multipliers={'peak_conductance':strength }))
			)


    R_dINs.record_from_all(description='dIN RHS', user_tags=[UserTags.dINs, UserTags.RHS, 'Soma'])

    #stim_cell = fig06 cell: sim.create_currentclamp(amp=stim_level * random.gauss(1.0, 0.1), dur=200 * units.ms, delay=50 * units.ms, cell_location=cell.get_location('soma') )
    #R_dINs.for_each(stim_cell)

    res = sim.run()
    return res


# Figure Sizes:
###################

# Zfig05-def (Paper: 2.C)
import mhfigsizes as fs

#figsize_zfig05_def = fs.figsize_zfig05_def
#figsize_zfig05_def_summary = fs.figsize_zfig05_def_summary
#figsize_zfig05_def = (2.8 * 2 , 1.5 / 1.2* 0.5)
figsize_zfig05_def = fs.figsize_fig05_def[0] * 1.25, fs.figsize_fig05_def[1] /3.

def testStimAllCells(coupling_reduction, ylabels):
    
    res = run_with_cache(_run_sim, kwargs= {'coupling_reduction':coupling_reduction} )

    all_spikes = PopAnalSpiking.evset_all_spikes( res=res, tag_selector=TagSelector.from_string("ALL{dINs,Voltage}"), comment="dIN All Spikes" )

    ylabel = '' #'Voltage' if ylabels else ''
    from decimal import Decimal

    t = TagViewer( [res, all_spikes],
                    #plots=[ TagPlot(StandardTags.Voltage, ylabel=ylabel, yrange=(-65, 60)*units.mV, legend_labeller=None, yticks=(-40,0,40)*units.mV, show_yticklabels_with_units=True, yunit=units.mV, yticklabel_quantisation=Decimal('1')) ],
                    plots=[ TagPlot(StandardTags.Voltage, ylabel=ylabel, yrange=(-65, 60)*units.mV, legend_labeller=None, yticks=(-40,0,40)*units.mV, show_yticklabels_with_units=True, yunit=units.mV, ) ],
                    show=False,
                    timerange=(90, 1150)*units.ms,
                    xticks = [100,600,1100] * units.ms,
                    show_xticklabels_with_units=True,
                    show_xlabel=False,
                    show_xticklabels = 'only-once',
                    #xticklabel_quantisation=Decimal('1'),
                    #show_xticklabels = 'only-once' if int(coupling_reduction * 100) == 0 else False,
                    fig_kwargs={'figsize':figsize_zfig05_def}
                    )

    #if not ylabels:
    #    t.subaxes[0].ax.yaxis.set_ticklabels(["","",""] )
        #t.subaxes[0].ax.yaxis.set_ticklabels(["-40mV","0mV","40mV"] )
    #else:
    #    t.subaxes[0].ax.yaxis.set_ticklabels(["-","",""] )

    #t.subaxes[0].ax.xaxis.set_ticks([100e-3,600e-3,1100e-3] )
    #t.subaxes[0].ax.xaxis.set_ticklabels(["100ms","600ms","1100ms"] )
    
    #t.subaxes[0].ax.yaxis.set_ticks([-0.040, 0.0, 0.040])
    #t.subaxes[0].ax.yaxis.set_ticklabels(["-40mV","0mV","40mV"] )

    if not ylabels:
        l = '(not electrically coupled)'
    else:
        l = '(electrically coupled)'
        
    #t.fig.fig.text( 0.5, 0.8, l, horizontalalignment='center', style='italic', fontsize=8)


    return all_spikes


def make_plots():
    # Run the 5 different levels of stimulation:

    testStimAllCells( coupling_reduction=1.0, ylabels=True )
    
    pylab.savefig('build/new_fig_with_elec.svg')
    testStimAllCells( coupling_reduction=0.0, ylabels=False )
    pylab.savefig('build/new_fig_without_elec.svg')

make_plots()
