# Supplementary material for: Modelling Feedback Excitation, Pacemaker Properties and Sensory Switching of Electrically Coupled Brainstem Neurons Controlling Rhythmic Activity
Source: PLoS Comput Biol. 2016 Jan 29;12(1):e1004702. doi: 10.1371/journal.pcbi.1004702 (PMC4732667; doi:10.1371/journal.pcbi.1004702)
Supplement: S1 Paper Simulations — (ZIP) [file pcbi.1004702.s001.zip › paper_simulations2/paper2/parser.out]

Created by PLY version 3.4 (http://www.dabeaz.com/ply)

Grammar

Rule 0     S' -> unit_expr
Rule 1     empty -> <empty>
Rule 2     nineml_file -> empty
Rule 3     nineml_file -> nineml_file top_level_block
Rule 4     top_level_block -> component_def
Rule 5     top_level_block -> compound_component_def
Rule 6     top_level_block -> namespace_def
Rule 7     top_level_block -> library_def
Rule 8     top_level_block -> multiport_def
Rule 9     top_level_block -> unitsblock_def
Rule 10    namespace_name -> ALPHATOKEN
Rule 11    namespace_def -> NAMESPACE namespace_name LCURLYBRACKET namespaceblocks RCURLYBRACKET SEMICOLON
Rule 12    namespaceblocks -> empty
Rule 13    namespaceblocks -> namespaceblocks top_level_block
Rule 14    unitsblock_def -> DEFINE_UNITS LCURLYBRACKET defineunitscontents RCURLYBRACKET SEMICOLON
Rule 15    defineunitscontents -> empty
Rule 16    defineunitscontents -> defineunitscontents defineunitscontentsline SEMICOLON
Rule 17    defineunitscontentsline -> UNIT COLON magnitude alphatokenlist alphatokenlist EQUALS quantity_expr
Rule 18    defineunitscontentsline -> PREFIX COLON alphatokenlist alphatokenlist EQUALS quantity_expr
Rule 19    alphatokenlist -> LSQUAREBRACKET alphatokenlistcontents RSQUAREBRACKET
Rule 20    alphatokenlist -> empty
Rule 21    alphatokenlistcontents -> ALPHATOKEN
Rule 22    alphatokenlistcontents -> alphatokenlistcontents COMMA ALPHATOKEN
Rule 23    multiport_def -> DEFINE_MULTIPORT_TYPE alphanumtoken LCURLYBRACKET multiport_def_contents RCURLYBRACKET SEMICOLON
Rule 24    multiport_def_contents -> empty
Rule 25    multiport_def_contents -> multiport_def_contents multiport_def_line SEMICOLON
Rule 26    multiport_def_direction_arrow -> MULTIPORT_IN
Rule 27    multiport_def_direction_arrow -> MULTIPORT_IN_OPT
Rule 28    multiport_def_direction_arrow -> MULTIPORT_OUT
Rule 29    multiport_def_direction_arrow -> MULTIPORT_OUT_OPT
Rule 30    multiport_def_line -> multiport_def_direction_arrow alphanumtoken COLON LBRACKET unit_expr RBRACKET
Rule 31    multiport_def_line -> multiport_def_direction_arrow alphanumtoken LBRACKET multiport_event_param_list RBRACKET
Rule 32    multiport_event_param_list -> empty
Rule 33    multiport_event_param_list -> multiport_event_param
Rule 34    multiport_event_param_list -> multiport_event_param_list COMMA multiport_event_param
Rule 35    multiport_event_param -> alphanumtoken COLON unit_expr
Rule 36    ns_name -> alphanumtoken
Rule 37    ns_name -> ns_name SLASH alphanumtoken
Rule 38    ns_dot_name -> alphanumtoken
Rule 39    ns_dot_name -> ns_dot_name DOT alphanumtoken
Rule 40    compound_component_def -> DEFINE_COMPOUND alphanumtoken LCURLYBRACKET compoundcontents RCURLYBRACKET SEMICOLON
Rule 41    compoundcontents -> empty
Rule 42    compoundcontents -> compoundcontents compound_line SEMICOLON
Rule 43    compound_line -> INSTANTIATE ns_dot_name AS alphanumtoken
Rule 44    compound_line -> CONNECT ns_name TO ns_name
Rule 45    compound_line -> MULTICONNECT ns_name TO ns_name
Rule 46    compound_line -> RENAME ns_name TO ns_name
Rule 47    compound_line -> MERGE LSQUAREBRACKET ns_name_list RSQUAREBRACKET AS ns_name
Rule 48    ns_name_list -> ns_name
Rule 49    ns_name_list -> ns_name_list COMMA ns_name
Rule 50    compound_line -> multiport_inst
Rule 51    compound_line -> SET ns_name EQUALS rhs_generic
Rule 52    multiport_inst -> IO_MARKER MULTIPORT alphanumtoken LSQUAREBRACKET multiport_direction RSQUAREBRACKET AS alphanumtoken LCURLYBRACKET multiport_inst_constents RCURLYBRACKET
Rule 53    multiport_direction -> IN
Rule 54    multiport_direction -> OUT
Rule 55    multiport_inst_constents -> empty
Rule 56    multiport_inst_constents -> multiport_inst_constents multiport_inst_line SEMICOLON
Rule 57    multiport_inst_line -> ns_name CONNECTION_SYMBOL ns_name
Rule 58    component_name -> alphanumtoken
Rule 59    component_def -> DEFINE_COMPONENT component_name LCURLYBRACKET componentcontents RCURLYBRACKET SEMICOLON
Rule 60    componentcontents -> empty
Rule 61    componentcontents -> componentcontents componentlinecontents SEMICOLON
Rule 62    componentlinecontents -> import
Rule 63    componentlinecontents -> function_def
Rule 64    componentlinecontents -> assignment
Rule 65    componentlinecontents -> time_derivative
Rule 66    componentlinecontents -> on_transition
Rule 67    componentlinecontents -> regime_block
Rule 68    componentlinecontents -> initial_block
Rule 69    componentlinecontents -> io_line
Rule 70    componentlinecontents -> multiport_inst
Rule 71    initial_block -> INITIAL LCURLYBRACKET initial_expr_block RCURLYBRACKET
Rule 72    initial_expr_block -> empty
Rule 73    initial_expr_block -> initial_expr_block ns_name EQUALS rhs_generic SEMICOLON
Rule 74    initial_expr_block -> initial_expr_block REGIME ns_name SEMICOLON
Rule 75    io_line -> IO_MARKER io_type io_list io_metadata_info
Rule 76    io_type -> TIME
Rule 77    io_type -> INPUT
Rule 78    io_type -> OUTPUT
Rule 79    io_type -> PARAMETER
Rule 80    io_type -> SUMMED_INPUT
Rule 81    io_list -> io_param
Rule 82    io_list -> io_list COMMA io_param
Rule 83    io_metadata_info -> empty
Rule 84    io_metadata_info -> METADATA
Rule 85    io_param -> alphanumtoken
Rule 86    io_param -> alphanumtoken COLON unit_expr
Rule 87    regime_name -> alphanumtoken
Rule 88    regime_block -> REGIME regime_name LCURLYBRACKET regimecontents RCURLYBRACKET
Rule 89    regimecontents -> empty
Rule 90    regimecontents -> regimecontents regimecontentsline SEMICOLON
Rule 91    regimecontentsline -> time_derivative
Rule 92    regimecontentsline -> assignment
Rule 93    regimecontentsline -> on_transition
Rule 94    open_transition_scope -> empty
Rule 95    on_transition -> ON bool_expr LCURLYBRACKET transition_actions transition_to RCURLYBRACKET
Rule 96    on_transition -> ON ALPHATOKEN open_transition_scope LBRACKET on_event_def_params RBRACKET LCURLYBRACKET transition_actions transition_to RCURLYBRACKET
Rule 97    crosses_expr -> rhs_term CROSSES rhs_term
Rule 98    crosses_expr -> rhs_term CROSSES LBRACKET RISING RBRACKET rhs_term
Rule 99    crosses_expr -> rhs_term CROSSES LBRACKET FALLING RBRACKET rhs_term
Rule 100   transition_to -> empty
Rule 101   transition_to -> TRANSITION_TO alphanumtoken SEMICOLON
Rule 102   transition_actions -> empty
Rule 103   transition_actions -> transition_actions transition_action
Rule 104   transition_action -> alphanumtoken EQUALS rhs_term SEMICOLON
Rule 105   transition_action -> EMIT alphanumtoken LBRACKET event_call_params_l3 RBRACKET SEMICOLON
Rule 106   on_event_def_param -> localsymbol
Rule 107   on_event_def_param -> localsymbol COLON LBRACKET RBRACKET
Rule 108   on_event_def_param -> localsymbol COLON LBRACKET unit_expr RBRACKET
Rule 109   on_event_def_params -> empty
Rule 110   on_event_def_params -> on_event_def_param
Rule 111   on_event_def_params -> on_event_def_params COMMA on_event_def_param
Rule 112   event_call_params_l3 -> empty
Rule 113   event_call_params_l3 -> rhs_term
Rule 114   event_call_param_l3 -> alphanumtoken EQUALS rhs_term
Rule 115   event_call_params_l3 -> event_call_param_l3
Rule 116   event_call_params_l3 -> event_call_params_l3 COMMA event_call_param_l3
Rule 117   rt_name -> alphanumtoken
Rule 118   componentlinecontents -> RTGRAPH rt_name LCURLYBRACKET rtgraph_contents RCURLYBRACKET
Rule 119   rtgraph_contents -> empty
Rule 120   rtgraph_contents -> rtgraph_contents regime_block SEMICOLON
Rule 121   library_name -> namespace
Rule 122   library_def -> LIBRARY library_name LCURLYBRACKET librarycontents RCURLYBRACKET SEMICOLON
Rule 123   librarycontents -> empty
Rule 124   librarycontents -> librarycontents libraryline SEMICOLON
Rule 125   libraryline -> import
Rule 126   libraryline -> function_def
Rule 127   libraryline -> assignment
Rule 128   import -> FROM namespace IMPORT import_target_list
Rule 129   import -> FROM namespace IMPORT localsymbol AS localsymbol
Rule 130   import_target_list -> localsymbol
Rule 131   import_target_list -> import_target_list COMMA localsymbol
Rule 132   assignment -> lhs_symbol EQUALS rhs_generic
Rule 133   time_derivative -> lhs_symbol PRIME EQUALS rhs_generic
Rule 134   namespace -> alphanumtoken
Rule 135   namespace -> namespace DOT alphanumtoken
Rule 136   localsymbol -> alphanumtoken
Rule 137   externalsymbol -> namespace DOT localsymbol
Rule 138   rhs_symbol -> localsymbol
Rule 139   rhs_symbol -> externalsymbol
Rule 140   lhs_symbol -> localsymbol
Rule 141   open_funcdef_scope -> <empty>
Rule 142   function_def -> lhs_symbol LBRACKET function_def_params RBRACKET EQUALS open_funcdef_scope rhs_generic
Rule 143   function_def_param -> localsymbol
Rule 144   function_def_param -> localsymbol COLON LCURLYBRACKET RCURLYBRACKET
Rule 145   function_def_param -> localsymbol COLON LCURLYBRACKET unit_expr RCURLYBRACKET
Rule 146   function_def_params -> empty
Rule 147   function_def_params -> function_def_param
Rule 148   function_def_params -> function_def_params COMMA function_def_param
Rule 149   rhs_term -> function_call_l3
Rule 150   function_call_l3 -> rhs_symbol LBRACKET func_call_params_l3 RBRACKET
Rule 151   func_call_params_l3 -> rhs_term
Rule 152   func_call_params_l3 -> func_call_param_l3
Rule 153   func_call_params_l3 -> func_call_params_l3 COMMA func_call_param_l3
Rule 154   func_call_param_l3 -> alphanumtoken EQUALS rhs_term
Rule 155   rhs_term -> MINUS rhs_term
Rule 156   rhs_term -> random_variable
Rule 157   random_variable -> TILDE ALPHATOKEN LBRACKET rv_params RBRACKET LSQUAREBRACKET rv_modes RSQUAREBRACKET
Rule 158   rv_params -> empty
Rule 159   rv_params -> rv_param
Rule 160   rv_params -> rv_params COMMA rv_param
Rule 161   rv_param -> ALPHATOKEN EQUALS rhs_term
Rule 162   rv_modes -> empty
Rule 163   rv_modes -> rv_mode
Rule 164   rv_modes -> rv_modes COMMA rv_mode
Rule 165   rv_mode -> ALPHATOKEN EQUALS ALPHATOKEN
Rule 166   rhs_term -> ar_model
Rule 167   ar_model -> TILDE AR_MODEL LBRACKET RBRACKET
Rule 168   ar_model -> TILDE AR_MODEL LBRACKET magnitude RBRACKET
Rule 169   ar_model -> TILDE AR_MODEL LBRACKET alphanumtoken EQUALS magnitude COMMA alphanumtoken EQUALS magnitude RBRACKET
Rule 170   rhs_generic -> rhs_term
Rule 171   bool_term -> rhs_term LESSTHAN rhs_term
Rule 172   bool_term -> rhs_term GREATERTHAN rhs_term
Rule 173   bool_term -> rhs_term LESSTHAN rhs_term LESSTHAN rhs_term
Rule 174   bool_term -> crosses_expr
Rule 175   bool_expr -> bool_term
Rule 176   bool_expr -> bool_expr AND_SYM bool_expr
Rule 177   bool_expr -> bool_expr AND_KW bool_expr
Rule 178   bool_expr -> bool_expr OR_SYM bool_expr
Rule 179   bool_expr -> bool_expr OR_KW bool_expr
Rule 180   bool_expr -> NOT_SYM bool_expr
Rule 181   bool_expr -> NOT_KW bool_expr
Rule 182   bool_expr -> LBRACKET bool_expr RBRACKET
Rule 183   rhs_term -> LSQUAREBRACKET rhs_generic RSQUAREBRACKET IF LSQUAREBRACKET bool_expr RSQUAREBRACKET ELSE LSQUAREBRACKET rhs_generic RSQUAREBRACKET
Rule 184   rhs_term -> LBRACKET rhs_term RBRACKET
Rule 185   rhs_term -> rhs_term PLUS rhs_term
Rule 186   rhs_term -> rhs_term MINUS rhs_term
Rule 187   rhs_term -> rhs_term TIMES rhs_term
Rule 188   rhs_term -> rhs_term TIMESTIMES INTEGER
Rule 189   rhs_term -> rhs_term SLASH rhs_term
Rule 190   rhs_term -> rhs_variable
Rule 191   rhs_term -> rhs_quantity_expr
Rule 192   rhs_term -> quantity
Rule 193   rhs_variable -> rhs_symbol
Rule 194   rhs_quantity_expr -> LCURLYBRACKET quantity RCURLYBRACKET
Rule 195   alphanumtoken -> ALPHATOKEN
Rule 196   alphanumtoken -> alphanumtoken ALPHATOKEN
Rule 197   alphanumtoken -> alphanumtoken INTEGER
Rule 198   quantity_expr -> quantity_expr PLUS quantity_term
Rule 199   quantity_expr -> quantity_expr MINUS quantity_term
Rule 200   quantity_expr -> quantity_term
Rule 201   quantity_term -> quantity_term TIMES quantity_factor
Rule 202   quantity_term -> quantity_factor
Rule 203   quantity_factor -> quantity
Rule 204   quantity_factor -> LBRACKET quantity_expr RBRACKET
Rule 205   quantity -> magnitude
Rule 206   quantity -> magnitude unit_expr
Rule 207   magnitude -> FLOAT
Rule 208   magnitude -> INTEGER
Rule 209   unit_expr -> LBRACKET RBRACKET
Rule 210   unit_expr -> unit_expr_divisible
Rule 211   unit_expr -> unit_expr_indivisible
Rule 212   unit_expr_divisible -> unit_term_grp
Rule 213   unit_expr_indivisible -> unit_expr_divisible SLASH unit_expr_divisible
Rule 214   unit_expr_divisible -> LBRACKET unit_expr_indivisible RBRACKET
Rule 215   unit_expr_divisible -> LBRACKET unit_expr_divisible RBRACKET
Rule 216   unit_term_grp -> unit_term
Rule 217   unit_term_grp -> unit_term_grp unit_term
Rule 218   unit_term -> unit_term_unpowered
Rule 219   unit_term -> unit_term_unpowered INTEGER
Rule 220   unit_term_unpowered -> ALPHATOKEN

Terminals, with rules where they appear

ALPHATOKEN           : 10 21 22 96 157 161 165 165 195 196 220
AND_KW               : 177
AND_SYM              : 176
AR_MODEL             : 167 168 169
AS                   : 43 47 52 129
COLON                : 17 18 30 35 86 107 108 144 145
COMMA                : 22 34 49 82 111 116 131 148 153 160 164 169
CONNECT              : 44
CONNECTION_SYMBOL    : 57
CROSSES              : 97 98 99
DEFINE_COMPONENT     : 59
DEFINE_COMPOUND      : 40
DEFINE_MULTIPORT_TYPE : 23
DEFINE_UNITS         : 14
DOT                  : 39 135 137
ELSE                 : 183
EMIT                 : 105
EQUALS               : 17 18 51 73 104 114 132 133 142 154 161 165 169 169
FALLING              : 99
FLOAT                : 207
FROM                 : 128 129
GREATERTHAN          : 172
IF                   : 183
IMPORT               : 128 129
IN                   : 53
INITIAL              : 71
INPUT                : 77
INSTANTIATE          : 43
INTEGER              : 188 197 208 219
IO_MARKER            : 52 75
LBRACKET             : 30 31 96 98 99 105 107 108 142 150 157 167 168 169 182 184 204 209 214 215
LCURLYBRACKET        : 11 14 23 40 52 59 71 88 95 96 118 122 144 145 194
LESSTHAN             : 171 173 173
LIBRARY              : 122
LSQUAREBRACKET       : 19 47 52 157 183 183 183
MERGE                : 47
METADATA             : 84
MINUS                : 155 186 199
MULTICONNECT         : 45
MULTIPORT            : 52
MULTIPORT_IN         : 26
MULTIPORT_IN_OPT     : 27
MULTIPORT_OUT        : 28
MULTIPORT_OUT_OPT    : 29
NAMESPACE            : 11
NOT_KW               : 181
NOT_SYM              : 180
ON                   : 95 96
OR_KW                : 179
OR_SYM               : 178
OUT                  : 54
OUTPUT               : 78
PARAMETER            : 79
PLUS                 : 185 198
PREFIX               : 18
PRIME                : 133
RBRACKET             : 30 31 96 98 99 105 107 108 142 150 157 167 168 169 182 184 204 209 214 215
RCURLYBRACKET        : 11 14 23 40 52 59 71 88 95 96 118 122 144 145 194
REGIME               : 74 88
RENAME               : 46
RISING               : 98
RSQUAREBRACKET       : 19 47 52 157 183 183 183
RTGRAPH              : 118
SEMICOLON            : 11 14 16 23 25 40 42 56 59 61 73 74 90 101 104 105 120 122 124
SET                  : 51
SLASH                : 37 189 213
SUMMED_INPUT         : 80
TILDE                : 157 167 168 169
TIME                 : 76
TIMES                : 187 201
TIMESTIMES           : 188
TO                   : 44 45 46
TRANSITION_TO        : 101
UNIT                 : 17
error                : 

Nonterminals, with rules where they appear

alphanumtoken        : 23 30 31 35 36 37 38 39 40 43 52 52 58 85 86 87 101 104 105 114 117 134 135 136 154 169 169 196 197
alphatokenlist       : 17 17 18 18
alphatokenlistcontents : 19 22
ar_model             : 166
assignment           : 64 92 127
bool_expr            : 95 176 176 177 177 178 178 179 179 180 181 182 183
bool_term            : 175
component_def        : 4
component_name       : 59
componentcontents    : 59 61
componentlinecontents : 61
compound_component_def : 5
compound_line        : 42
compoundcontents     : 40 42
crosses_expr         : 174
defineunitscontents  : 14 16
defineunitscontentsline : 16
empty                : 2 12 15 20 24 32 41 55 60 72 83 89 94 100 102 109 112 119 123 146 158 162
event_call_param_l3  : 115 116
event_call_params_l3 : 105 116
externalsymbol       : 139
func_call_param_l3   : 152 153
func_call_params_l3  : 150 153
function_call_l3     : 149
function_def         : 63 126
function_def_param   : 147 148
function_def_params  : 142 148
import               : 62 125
import_target_list   : 128 131
initial_block        : 68
initial_expr_block   : 71 73 74
io_line              : 69
io_list              : 75 82
io_metadata_info     : 75
io_param             : 81 82
io_type              : 75
lhs_symbol           : 132 133 142
library_def          : 7
library_name         : 122
librarycontents      : 122 124
libraryline          : 124
localsymbol          : 106 107 108 129 129 130 131 137 138 140 143 144 145
magnitude            : 17 168 169 169 205 206
multiport_def        : 8
multiport_def_contents : 23 25
multiport_def_direction_arrow : 30 31
multiport_def_line   : 25
multiport_direction  : 52
multiport_event_param : 33 34
multiport_event_param_list : 31 34
multiport_inst       : 50 70
multiport_inst_constents : 52 56
multiport_inst_line  : 56
namespace            : 121 128 129 135 137
namespace_def        : 6
namespace_name       : 11
namespaceblocks      : 11 13
nineml_file          : 3
ns_dot_name          : 39 43
ns_name              : 37 44 44 45 45 46 46 47 48 49 51 57 57 73 74
ns_name_list         : 47 49
on_event_def_param   : 110 111
on_event_def_params  : 96 111
on_transition        : 66 93
open_funcdef_scope   : 142
open_transition_scope : 96
quantity             : 192 194 203
quantity_expr        : 17 18 198 199 204
quantity_factor      : 201 202
quantity_term        : 198 199 200 201
random_variable      : 156
regime_block         : 67 120
regime_name          : 88
regimecontents       : 88 90
regimecontentsline   : 90
rhs_generic          : 51 73 132 133 142 183 183
rhs_quantity_expr    : 191
rhs_symbol           : 150 193
rhs_term             : 97 97 98 98 99 99 104 113 114 151 154 155 161 170 171 171 172 172 173 173 173 184 185 185 186 186 187 187 188 189 189
rhs_variable         : 190
rt_name              : 118
rtgraph_contents     : 118 120
rv_mode              : 163 164
rv_modes             : 157 164
rv_param             : 159 160
rv_params            : 157 160
time_derivative      : 65 91
top_level_block      : 3 13
transition_action    : 103
transition_actions   : 95 96 103
transition_to        : 95 96
unit_expr            : 30 35 86 108 145 206 0
unit_expr_divisible  : 210 213 213 215
unit_expr_indivisible : 211 214
unit_term            : 216 217
unit_term_grp        : 212 217
unit_term_unpowered  : 218 219
unitsblock_def       : 9

Parsing method: LALR

state 0

    (0) S' -> . unit_expr
    (209) unit_expr -> . LBRACKET RBRACKET
    (210) unit_expr -> . unit_expr_divisible
    (211) unit_expr -> . unit_expr_indivisible
    (212) unit_expr_divisible -> . unit_term_grp
    (214) unit_expr_divisible -> . LBRACKET unit_expr_indivisible RBRACKET
    (215) unit_expr_divisible -> . LBRACKET unit_expr_divisible RBRACKET
    (213) unit_expr_indivisible -> . unit_expr_divisible SLASH unit_expr_divisible
    (216) unit_term_grp -> . unit_term
    (217) unit_term_grp -> . unit_term_grp unit_term
    (218) unit_term -> . unit_term_unpowered
    (219) unit_term -> . unit_term_unpowered INTEGER
    (220) unit_term_unpowered -> . ALPHATOKEN

    LBRACKET        shift and go to state 5
    ALPHATOKEN      shift and go to state 3

    unit_expr                      shift and go to state 1
    unit_term                      shift and go to state 2
    unit_expr_indivisible          shift and go to state 4
    unit_term_grp                  shift and go to state 6
    unit_expr_divisible            shift and go to state 7
    unit_term_unpowered            shift and go to state 8

state 1

    (0) S' -> unit_expr .


state 2

    (216) unit_term_grp -> unit_term .

    ALPHATOKEN      reduce using rule 216 (unit_term_grp -> unit_term .)
    $end            reduce using rule 216 (unit_term_grp -> unit_term .)
    RBRACKET        reduce using rule 216 (unit_term_grp -> unit_term .)
    SLASH           reduce using rule 216 (unit_term_grp -> unit_term .)


state 3

    (220) unit_term_unpowered -> ALPHATOKEN .

    INTEGER         reduce using rule 220 (unit_term_unpowered -> ALPHATOKEN .)
    ALPHATOKEN      reduce using rule 220 (unit_term_unpowered -> ALPHATOKEN .)
    SLASH           reduce using rule 220 (unit_term_unpowered -> ALPHATOKEN .)
    $end            reduce using rule 220 (unit_term_unpowered -> ALPHATOKEN .)
    RBRACKET        reduce using rule 220 (unit_term_unpowered -> ALPHATOKEN .)


state 4

    (211) unit_expr -> unit_expr_indivisible .

    $end            reduce using rule 211 (unit_expr -> unit_expr_indivisible .)


state 5

    (209) unit_expr -> LBRACKET . RBRACKET
    (214) unit_expr_divisible -> LBRACKET . unit_expr_indivisible RBRACKET
    (215) unit_expr_divisible -> LBRACKET . unit_expr_divisible RBRACKET
    (213) unit_expr_indivisible -> . unit_expr_divisible SLASH unit_expr_divisible
    (212) unit_expr_divisible -> . unit_term_grp
    (214) unit_expr_divisible -> . LBRACKET unit_expr_indivisible RBRACKET
    (215) unit_expr_divisible -> . LBRACKET unit_expr_divisible RBRACKET
    (216) unit_term_grp -> . unit_term
    (217) unit_term_grp -> . unit_term_grp unit_term
    (218) unit_term -> . unit_term_unpowered
    (219) unit_term -> . unit_term_unpowered INTEGER
    (220) unit_term_unpowered -> . ALPHATOKEN

    RBRACKET        shift and go to state 12
    LBRACKET        shift and go to state 10
    ALPHATOKEN      shift and go to state 3

    unit_term_grp                  shift and go to state 6
    unit_expr_divisible            shift and go to state 11
    unit_term_unpowered            shift and go to state 8
    unit_term                      shift and go to state 2
    unit_expr_indivisible          shift and go to state 9

state 6

    (212) unit_expr_divisible -> unit_term_grp .
    (217) unit_term_grp -> unit_term_grp . unit_term
    (218) unit_term -> . unit_term_unpowered
    (219) unit_term -> . unit_term_unpowered INTEGER
    (220) unit_term_unpowered -> . ALPHATOKEN

    RBRACKET        reduce using rule 212 (unit_expr_divisible -> unit_term_grp .)
    SLASH           reduce using rule 212 (unit_expr_divisible -> unit_term_grp .)
    $end            reduce using rule 212 (unit_expr_divisible -> unit_term_grp .)
    ALPHATOKEN      shift and go to state 3

    unit_term_unpowered            shift and go to state 8
    unit_term                      shift and go to state 13

state 7

    (210) unit_expr -> unit_expr_divisible .
    (213) unit_expr_indivisible -> unit_expr_divisible . SLASH unit_expr_divisible

    $end            reduce using rule 210 (unit_expr -> unit_expr_divisible .)
    SLASH           shift and go to state 14


state 8

    (218) unit_term -> unit_term_unpowered .
    (219) unit_term -> unit_term_unpowered . INTEGER

    ALPHATOKEN      reduce using rule 218 (unit_term -> unit_term_unpowered .)
    $end            reduce using rule 218 (unit_term -> unit_term_unpowered .)
    RBRACKET        reduce using rule 218 (unit_term -> unit_term_unpowered .)
    SLASH           reduce using rule 218 (unit_term -> unit_term_unpowered .)
    INTEGER         shift and go to state 15


state 9

    (214) unit_expr_divisible -> LBRACKET unit_expr_indivisible . RBRACKET

    RBRACKET        shift and go to state 16


state 10

    (214) unit_expr_divisible -> LBRACKET . unit_expr_indivisible RBRACKET
    (215) unit_expr_divisible -> LBRACKET . unit_expr_divisible RBRACKET
    (213) unit_expr_indivisible -> . unit_expr_divisible SLASH unit_expr_divisible
    (212) unit_expr_divisible -> . unit_term_grp
    (214) unit_expr_divisible -> . LBRACKET unit_expr_indivisible RBRACKET
    (215) unit_expr_divisible -> . LBRACKET unit_expr_divisible RBRACKET
    (216) unit_term_grp -> . unit_term
    (217) unit_term_grp -> . unit_term_grp unit_term
    (218) unit_term -> . unit_term_unpowered
    (219) unit_term -> . unit_term_unpowered INTEGER
    (220) unit_term_unpowered -> . ALPHATOKEN

    LBRACKET        shift and go to state 10
    ALPHATOKEN      shift and go to state 3

    unit_term_grp                  shift and go to state 6
    unit_expr_divisible            shift and go to state 11
    unit_term_unpowered            shift and go to state 8
    unit_term                      shift and go to state 2
    unit_expr_indivisible          shift and go to state 9

state 11

    (215) unit_expr_divisible -> LBRACKET unit_expr_divisible . RBRACKET
    (213) unit_expr_indivisible -> unit_expr_divisible . SLASH unit_expr_divisible

    RBRACKET        shift and go to state 17
    SLASH           shift and go to state 14


state 12

    (209) unit_expr -> LBRACKET RBRACKET .

    $end            reduce using rule 209 (unit_expr -> LBRACKET RBRACKET .)


state 13

    (217) unit_term_grp -> unit_term_grp unit_term .

    ALPHATOKEN      reduce using rule 217 (unit_term_grp -> unit_term_grp unit_term .)
    $end            reduce using rule 217 (unit_term_grp -> unit_term_grp unit_term .)
    RBRACKET        reduce using rule 217 (unit_term_grp -> unit_term_grp unit_term .)
    SLASH           reduce using rule 217 (unit_term_grp -> unit_term_grp unit_term .)


state 14

    (213) unit_expr_indivisible -> unit_expr_divisible SLASH . unit_expr_divisible
    (212) unit_expr_divisible -> . unit_term_grp
    (214) unit_expr_divisible -> . LBRACKET unit_expr_indivisible RBRACKET
    (215) unit_expr_divisible -> . LBRACKET unit_expr_divisible RBRACKET
    (216) unit_term_grp -> . unit_term
    (217) unit_term_grp -> . unit_term_grp unit_term
    (218) unit_term -> . unit_term_unpowered
    (219) unit_term -> . unit_term_unpowered INTEGER
    (220) unit_term_unpowered -> . ALPHATOKEN

    LBRACKET        shift and go to state 10
    ALPHATOKEN      shift and go to state 3

    unit_term_grp                  shift and go to state 6
    unit_expr_divisible            shift and go to state 18
    unit_term_unpowered            shift and go to state 8
    unit_term                      shift and go to state 2

state 15

    (219) unit_term -> unit_term_unpowered INTEGER .

    ALPHATOKEN      reduce using rule 219 (unit_term -> unit_term_unpowered INTEGER .)
    $end            reduce using rule 219 (unit_term -> unit_term_unpowered INTEGER .)
    RBRACKET        reduce using rule 219 (unit_term -> unit_term_unpowered INTEGER .)
    SLASH           reduce using rule 219 (unit_term -> unit_term_unpowered INTEGER .)


state 16

    (214) unit_expr_divisible -> LBRACKET unit_expr_indivisible RBRACKET .

    RBRACKET        reduce using rule 214 (unit_expr_divisible -> LBRACKET unit_expr_indivisible RBRACKET .)
    SLASH           reduce using rule 214 (unit_expr_divisible -> LBRACKET unit_expr_indivisible RBRACKET .)
    $end            reduce using rule 214 (unit_expr_divisible -> LBRACKET unit_expr_indivisible RBRACKET .)


state 17

    (215) unit_expr_divisible -> LBRACKET unit_expr_divisible RBRACKET .

    RBRACKET        reduce using rule 215 (unit_expr_divisible -> LBRACKET unit_expr_divisible RBRACKET .)
    SLASH           reduce using rule 215 (unit_expr_divisible -> LBRACKET unit_expr_divisible RBRACKET .)
    $end            reduce using rule 215 (unit_expr_divisible -> LBRACKET unit_expr_divisible RBRACKET .)


state 18

    (213) unit_expr_indivisible -> unit_expr_divisible SLASH unit_expr_divisible .

    $end            reduce using rule 213 (unit_expr_indivisible -> unit_expr_divisible SLASH unit_expr_divisible .)
    RBRACKET        reduce using rule 213 (unit_expr_indivisible -> unit_expr_divisible SLASH unit_expr_divisible .)
