# Supplementary material for: Modelling Feedback Excitation, Pacemaker Properties and Sensory Switching of Electrically Coupled Brainstem Neurons Controlling Rhythmic Activity
Source: PLoS Comput Biol. 2016 Jan 29;12(1):e1004702. doi: 10.1371/journal.pcbi.1004702 (PMC4732667; doi:10.1371/journal.pcbi.1004702)
Supplement: S1 Paper Simulations — (ZIP) [file pcbi.1004702.s001.zip › paper_simulations2/paper2/plotting_common.py]

from matplotlib.ticker import FuncFormatter

class ConductanceFormatter(object):
    def __init__(self, cond):
        self.cond= cond
    def __call__(self, x, *args, **kwargs):
        return "%0.2f" % (x*self.cond)
