# Supplementary material for: Modelling Feedback Excitation, Pacemaker Properties and Sensory Switching of Electrically Coupled Brainstem Neurons Controlling Rhythmic Activity
Source: PLoS Comput Biol. 2016 Jan 29;12(1):e1004702. doi: 10.1371/journal.pcbi.1004702 (PMC4732667; doi:10.1371/journal.pcbi.1004702)
Supplement: S1 Paper Simulations — (ZIP) [file pcbi.1004702.s001.zip › paper_simulations2/paper2/run_all.sh]

mkdir build output
cp src_images/* build/


python gen_figure_fig03_c.py gen_figure_fig03_c.pygen_figure_fig03_c.py touch _run.gen_figure_fig03_c.py
python gen_figure_fig03_d.py gen_figure_fig03_d.pygen_figure_fig03_d.py touch _run.gen_figure_fig03_d.py
python gen_figure_fig03_e.py gen_figure_fig03_e.pygen_figure_fig03_e.py touch _run.gen_figure_fig03_e.py
python gen_figure_fig03_fg.py gen_figure_fig03_fg.pygen_figure_fig03_fg.py touch _run.gen_figure_fig03_fg.py
python gen_figure_fig04.py gen_figure_fig04.pygen_figure_fig04.py touch _run.gen_figure_fig04.py
python gen_figure_fig05_b.py gen_figure_fig05_b.pygen_figure_fig05_b.py touch _run.gen_figure_fig05_b.py
python gen_figure_fig05_X.py gen_figure_fig05_X.pygen_figure_fig05_X.py touch _run.gen_figure_fig05_X.py
python gen_figure_fig06_c.py gen_figure_fig06_c.pygen_figure_fig06_c.py touch _run.gen_figure_fig06_c.py
python gen_figure_fig06_d.py gen_figure_fig06_d.pygen_figure_fig06_d.py touch _run.gen_figure_fig06_d.py
python gen_figure_fig06_f_gendata_2.py gen_figure_fig06_f_gendata_2.pygen_figure_fig06_f_gendata_2.py touch _run.gen_figure_fig06_f_gendata_2.py
python gen_figure_fig06_f_gendata.py gen_figure_fig06_f_gendata.pygen_figure_fig06_f_gendata.py touch _run.gen_figure_fig06_f_gendata.py
python gen_figure_fig06_f.py gen_figure_fig06_f.pygen_figure_fig06_f.py touch _run.gen_figure_fig06_f.py
python gen_figure_fig07_b.py gen_figure_fig07_b.pygen_figure_fig07_b.py touch _run.gen_figure_fig07_b.py
python gen_figure_fig07.py gen_figure_fig07.pygen_figure_fig07.py touch _run.gen_figure_fig07.py
python new_fig_effector_of_ecoupling.py new_fig_effector_of_ecoupling.pynew_fig_effector_of_ecoupling.py touch _run.new_fig_effector_of_ecoupling.py

python build_fig_test.py build_fig_test.pybuild_fig_test.py touch _run.build_fig_test.py
python build_figure_03.py build_figure_03.pybuild_figure_03.py touch _run.build_figure_03.py
python build_figure_04.py build_figure_04.pybuild_figure_04.py touch _run.build_figure_04.py
python build_figure_05.py build_figure_05.pybuild_figure_05.py touch _run.build_figure_05.py
python build_figure_06.py build_figure_06.pybuild_figure_06.py touch _run.build_figure_06.py
python build_figure_07.py build_figure_07.pybuild_figure_07.py touch _run.build_figure_07.py
python build_tIN_model.py build_tIN_model.pybuild_tIN_model.py touch _run.build_tIN_model.py


notify-send Test "Hello world" -t 0
